# Supplementary material for: LocustLens: leveraging environmental data fusion and machine learning for desert locust swarm prediction
Source: PeerJ Comput Sci. 2024 Oct 28;10:e2420. doi: 10.7717/peerj-cs.2420 (PMC11623073; doi:10.7717/peerj-cs.2420)
Supplement: Supplemental Information 1 [file peerj-cs-10-2420-s001.ipynb]

# %% [code]
pip install codecarbon

# %% [code]
! codecarbon init
from codecarbon import EmissionsTracker
import time

# Initialize CodeCarbon EmissionsTracker
tracker = EmissionsTracker()
tracker._geo

# %% [code]
import pandas as pd
# Load the dataset
data = pd.read_csv("/content/sample_data/FinalDataset.csv")

# %% [markdown]
Bagging

# %% [markdown]
Bagging with SVC

# %% [code]
import pandas as pd
from sklearn.model_selection import StratifiedKFold
from sklearn.preprocessing import StandardScaler, LabelEncoder
from sklearn.ensemble import BaggingClassifier
from sklearn.svm import SVC
from sklearn.metrics import accuracy_score, classification_report, roc_auc_score
import time
from codecarbon import EmissionsTracker

# Initialize emissions tracker
tracker = EmissionsTracker()

data = pd.read_csv("/content/sample_data/FinalDataset.csv")
X = data.drop(columns=['LOCUSTPRESENT', 'LOCUSTLOCATION', 'REGION', 'COUNTRYNAME'])
y = data['LOCUSTPRESENT']

label_encoder = LabelEncoder()
y_encoded = label_encoder.fit_transform(y)

y_true_all = []
y_pred_all = []
training_times = []
testing_times = []

# Initialize StratifiedKFold
skf = StratifiedKFold(n_splits=5, shuffle=True, random_state=42)

# Start emissions tracking
tracker.start()

try:
    # Iterate over each fold
    for train_index, test_index in skf.split(X, y_encoded):
        X_train, X_test = X.iloc[train_index], X.iloc[test_index]
        y_train, y_test = y_encoded[train_index], y_encoded[test_index]

        scaler = StandardScaler()
        X_train_scaled = scaler.fit_transform(X_train)
        X_test_scaled = scaler.transform(X_test)

        # Initialize Bagging Classifier with SVC as base estimator
        bagging_classifier = BaggingClassifier(base_estimator=SVC(), n_estimators=10, random_state=42)

        # Train the Bagging Classifier
        start_training_time = time.time()
        bagging_classifier.fit(X_train_scaled, y_train)
        end_training_time = time.time()  # End timing the training
        training_times.append(end_training_time - start_training_time)

        # Predict using the trained Bagging Classifier
        start_testing_time = time.time()  # Start testing
        y_pred = bagging_classifier.predict(X_test_scaled)
        end_testing_time = time.time()  # End timing the testing
        testing_times.append(end_testing_time - start_testing_time)


        y_true_all.extend(y_test)
        y_pred_all.extend(y_pred)

finally:
    # Stop emissions tracking
    tracker.stop()

# Calculate and print average training and testing times
avg_training_time = sum(training_times) / len(training_times)
avg_testing_time = sum(testing_times) / len(testing_times)
print("Average Training Time:", avg_training_time)
print("Average Testing Time:", avg_testing_time)

# Compute the AUC score
auc_score = roc_auc_score(y_true_all, y_pred_all)
print("AUC Score:", auc_score)

# Calculate the average accuracy across all folds
average_accuracy = accuracy_score(y_true_all, y_pred_all)

# Print overall classification report and average accuracy
print("Overall Classification Report:")
print(classification_report(y_true_all, y_pred_all))
print("Average Accuracy:", average_accuracy)


# %% [markdown]
Boosting

# %% [code]
import pandas as pd
from sklearn.model_selection import StratifiedKFold
from sklearn.preprocessing import StandardScaler, LabelEncoder
from sklearn.ensemble import AdaBoostClassifier
from sklearn.tree import DecisionTreeClassifier
from sklearn.metrics import accuracy_score, classification_report, roc_auc_score
import time
from codecarbon import EmissionsTracker

# Initialize emissions tracker
tracker = EmissionsTracker()

# Load the dataset
data = pd.read_csv("/content/sample_data/FinalDataset.csv")

# Separate features and target variable
X = data.drop(columns=['LOCUSTPRESENT', 'LOCUSTLOCATION', 'REGION', 'COUNTRYNAME'])
y = data['LOCUSTPRESENT']

# Encode target variable 'LOCUSTPRESENT'
label_encoder = LabelEncoder()
y_encoded = label_encoder.fit_transform(y)

# Initialize variables to track true positives
y_true_all = []
y_pred_all = []
training_times = []
testing_times = []

# Initialize StratifiedKFold
skf = StratifiedKFold(n_splits=5, shuffle=True, random_state=42)

# Start emissions tracking
tracker.start()

try:
    # Iterate over each fold
    for train_index, test_index in skf.split(X, y_encoded):
        X_train, X_test = X.iloc[train_index], X.iloc[test_index]
        y_train, y_test = y_encoded[train_index], y_encoded[test_index]


        scaler = StandardScaler()
        X_train_scaled = scaler.fit_transform(X_train)
        X_test_scaled = scaler.transform(X_test)


        base_estimator = DecisionTreeClassifier(max_depth=1)

        # Initialize AdaBoost Classifier
        adaboost_classifier = AdaBoostClassifier(base_estimator=base_estimator, n_estimators=10, random_state=42)

        # Train the AdaBoost Classifier
        start_training_time = time.time()
        adaboost_classifier.fit(X_train_scaled, y_train)
        end_training_time = time.time()  # End timing the training
        training_times.append(end_training_time - start_training_time)

        # Predict using the trained AdaBoost Classifier
        start_testing_time = time.time()  # Start testing
        y_pred = adaboost_classifier.predict(X_test_scaled)
        end_testing_time = time.time()  # End timing the testing
        testing_times.append(end_testing_time - start_testing_time)

        # Store true and predicted labels for calculating overall metrics
        y_true_all.extend(y_test)
        y_pred_all.extend(y_pred)

finally:
    # Stop emissions tracking
    tracker.stop()

# Calculate and print average training and testing times
avg_training_time = sum(training_times) / len(training_times)
avg_testing_time = sum(testing_times) / len(testing_times)
print("Average Training Time:", avg_training_time)
print("Average Testing Time:", avg_testing_time)

# Compute the AUC score
auc_score = roc_auc_score(y_true_all, y_pred_all)
print("AUC Score:", auc_score)

# Calculate the average accuracy across all folds
average_accuracy = accuracy_score(y_true_all, y_pred_all)

# Print overall classification report and average accuracy
print("Overall Classification Report:")
print(classification_report(y_true_all, y_pred_all))
print("Average Accuracy:", average_accuracy)


# %% [markdown]
**locust lense**

# %% [code]
import numpy as np
from sklearn.model_selection import StratifiedKFold
from sklearn.preprocessing import StandardScaler, LabelEncoder
from sklearn.neighbors import KNeighborsClassifier
from sklearn.metrics import classification_report, confusion_matrix, roc_auc_score
from codecarbon import EmissionsTracker
import time

# Initialize CodeCarbon EmissionsTracker
tracker = EmissionsTracker()

# Load the dataset
data = pd.read_csv("/content/sample_data/FinalDataset.csv")

# Separate features and target variable
X = data.drop(columns=['LOCUSTPRESENT', 'LOCUSTLOCATION', 'REGION', 'COUNTRYNAME'])
y = data['LOCUSTPRESENT']
country_names = data['COUNTRYNAME']

# Initialize variables to track true positives
predicted_values = []
ground_truth_values = []
training_times = []
testing_times = []

# Initialize LabelEncoder
label_encoder = LabelEncoder()
y = label_encoder.fit_transform(y)  # Encode the target variable

# Group data by country name
grouped_data = data.groupby('COUNTRYNAME')

# Split data using stratified k-fold cross-validation
skf = StratifiedKFold(n_splits=5, shuffle=True, random_state=42)

tracker.start()
try:
    for train_index, test_index in skf.split(X, y):
        X_train, X_test = X.iloc[train_index], X.iloc[test_index]
        y_train, y_test = y[train_index], y[test_index]
        test_countries = country_names.iloc[test_index]

        # Scale the features
        scaler = StandardScaler()
        X_train_scaled = scaler.fit_transform(X_train)
        X_test_scaled = scaler.transform(X_test)

        for i in range(len(test_index)):
            test_country = test_countries.iloc[i]

            # Get the indices of training data for the same country as the test sample
            train_indices = grouped_data.get_group(test_country).index

            # Start training time
            start_training = time.time()

            # Filter and extract the training data
            X_train_subset = X_train_scaled[X_train.index.isin(train_indices)]
            y_train_subset = y_train[X_train.index.isin(train_indices)]

            # Train a KNN classifier
            knn = KNeighborsClassifier(n_neighbors=7, weights='uniform', p=1)
            knn.fit(X_train_subset, y_train_subset)

            # End training time
            end_training = time.time()
            training_times.append(end_training - start_training)

            # Predict using the KNN classifier, start testing time
            start_testing = time.time()
            y_pred = knn.predict(X_test_scaled[i].reshape(1, -1))
            end_testing = time.time()
            testing_times.append(end_testing - start_testing)

            # Record predicted and ground truth values
            predicted_values.append(y_pred[0])
            ground_truth_values.append(y_test[i])

finally:
    tracker.stop()

# Calculate and print the average training and testing times after all iterations
avg_training_time = sum(training_times) / len(training_times)
avg_testing_time = sum(testing_times) / len(testing_times)

print("Average Training Time:", avg_training_time)
print("Average Testing Time:", avg_testing_time)

# Calculate and print the overall AUC score
overall_auc = roc_auc_score(ground_truth_values, predicted_values)
print("Overall AUC Score:", overall_auc)

# Print overall classification report and confusion matrix
print("Classification Report:\n", classification_report(ground_truth_values, predicted_values))
print("Confusion Matrix:\n", confusion_matrix(ground_truth_values, predicted_values))


# %% [markdown]
**KNN Simple**

# %% [code]
import pandas as pd
import numpy as np
from sklearn.model_selection import StratifiedKFold, RandomizedSearchCV
from sklearn.preprocessing import StandardScaler, LabelEncoder
from sklearn.neighbors import KNeighborsClassifier
from sklearn.metrics import classification_report, accuracy_score, roc_auc_score
from codecarbon import EmissionsTracker
import time

# Function to load and preprocess data
def load_and_preprocess_data():
    # Load the dataset
    data = pd.read_csv("/content/sample_data/FinalDataset.csv")

    # Separate features and target variable
    X = data.drop(columns=['LOCUSTPRESENT', 'LOCUSTLOCATION', 'REGION', 'COUNTRYNAME'])
    y = data['LOCUSTPRESENT']

    # Encode target variable 'LOCUSTPRESENT'
    label_encoder = LabelEncoder()
    y_encoded = label_encoder.fit_transform(y)

    return X, y_encoded

# Function to perform KNN classification
def knn_classification(X_train_scaled, y_train, X_test_scaled):
    # Train the KNN classifier with randomized search
    param_dist = {
        'n_neighbors': [1, 3, 5, 7, 9, 11],
        'weights': ['uniform', 'distance'],
        'p': [1, 2]
    }
    knn = KNeighborsClassifier()
    randomized_search = RandomizedSearchCV(knn, param_distributions=param_dist, cv=3, n_iter=20)

    start_training_time = time.time()
    randomized_search.fit(X_train_scaled, y_train)
    best_knn = randomized_search.best_estimator_
    print("Best Hyperparameters:", randomized_search.best_params_)
    end_training_time = time.time()  # End timing the training

    # Predict using the best KNN classifier
    start_testing_time = time.time()
    y_pred = best_knn.predict(X_test_scaled)

    end_testing_time = time.time()  # End timing the testing

    return y_pred, end_training_time - start_training_time, end_testing_time - start_testing_time

tracker = EmissionsTracker()
num_iterations = 2  # You can adjust this number as needed

for iteration in range(num_iterations):
    X, y_encoded = load_and_preprocess_data()
    y_true_all = []
    y_pred_all = []
    training_times = []
    testing_times = []

    tracker.start()

    try:
        # Split data using stratified k-fold cross-validation
        skf = StratifiedKFold(n_splits=5, shuffle=True, random_state=42)
        for train_index, test_index in skf.split(X, y_encoded):
            X_train, X_test = X.iloc[train_index], X.iloc[test_index]
            y_train, y_test = y_encoded[train_index], y_encoded[test_index]

            # Scale the features
            scaler = StandardScaler()
            X_train_scaled = scaler.fit_transform(X_train)
            X_test_scaled = scaler.transform(X_test)

            y_pred, train_time, test_time = knn_classification(X_train_scaled, y_train, X_test_scaled)

            # Store true and predicted labels for calculating overall metrics
            y_true_all.extend(y_test)
            y_pred_all.extend(y_pred)
            training_times.append(train_time)
            testing_times.append(test_time)

    finally:
        tracker.stop()

    # Calculate the average accuracy across all folds
    average_accuracy = accuracy_score(y_true_all, y_pred_all)

    # Calculate the AUC score
    auc = roc_auc_score(y_true_all, y_pred_all)

    # Print results for this iteration
    print(f"Iteration {iteration + 1}")
    print("Overall Classification Report:")
    print(classification_report(y_true_all, y_pred_all))
    print("Average Accuracy:", average_accuracy)
    print("AUC Score:", auc)
    print("Average Training Time:", np.mean(training_times))
    print("Average Testing Time:", np.mean(testing_times))
    print()


# %% [markdown]
**SVC**

# %% [code]
import pandas as pd
from sklearn.model_selection import train_test_split, StratifiedKFold, RandomizedSearchCV
from sklearn.preprocessing import StandardScaler, LabelEncoder
from sklearn.svm import SVC  # Use SVC for SVM
from sklearn.metrics import accuracy_score, classification_report,roc_auc_score
import time
from codecarbon import EmissionsTracker
tracker = EmissionsTracker()
tracker._geo

# Load the dataset
data = pd.read_csv("/content/sample_data/FinalDataset.csv")

# Separate features and target variable
X = data.drop(columns=['LOCUSTPRESENT', 'LOCUSTLOCATION', 'REGION', 'COUNTRYNAME'])
y = data['LOCUSTPRESENT']

# Encode target variable 'LOCUSTPRESENT'
label_encoder = LabelEncoder()
y_encoded = label_encoder.fit_transform(y)

# Initialize variables to track true positives
y_true_all = []
y_pred_all = []
training_times = []
testing_times = []
# Split data using stratified k-fold cross-validation
skf = StratifiedKFold(n_splits=5, shuffle=True, random_state=42)
for train_index, test_index in skf.split(X, y_encoded):
    X_train, X_test = X.iloc[train_index], X.iloc[test_index]
    y_train, y_test = y_encoded[train_index], y_encoded[test_index]

    # Scale the features
    scaler = StandardScaler()
    X_train_scaled = scaler.fit_transform(X_train)
    X_test_scaled = scaler.transform(X_test)

    # Train the SVM classifier with randomized search
    param_dist = {
        'C': [0.1, 1, 10],
        'kernel': ['linear', 'rbf'],
        'gamma': ['scale', 'auto']
    }
    svm = SVC()
    randomized_search = RandomizedSearchCV(svm, param_distributions=param_dist, cv=3, n_iter=10)
tracker.start()
try:
    start_training_time = time.time()
    randomized_search.fit(X_train_scaled, y_train)
    best_svm = randomized_search.best_estimator_
    end_training_time = time.time()  # End timing the training
    training_times.append(end_training_time - start_training_time)

    # Predict using the best SVM classifier
    start_testing_time = time.time()  # Start testing
    y_pred = best_svm.predict(X_test_scaled)
    end_testing_time = time.time()  # End timing the testing
    testing_times.append(end_testing_time - start_testing_time)
    print(best_svm)
    # Store true and predicted labels for calculating overall metrics
    y_true_all.extend(y_test)
    y_pred_all.extend(y_pred)
finally:
     tracker.stop()
# Calculate and print average training and testing times
avg_training_time = sum(training_times) / len(training_times)
avg_testing_time = sum(testing_times) / len(testing_times)
print("Average Training Time:", avg_training_time)
print("Average Testing Time:", avg_testing_time)
# Compute the AUC score
auc_score = roc_auc_score(y_true_all, y_pred_all)
print("AUC Score:", auc_score)
# Calculate the average accuracy across all folds
average_accuracy = accuracy_score(y_true_all, y_pred_all)

# Print overall classification report and average accuracy
print("Overall Classification Report:")
print(classification_report(y_true_all, y_pred_all))
print("Average Accuracy:", average_accuracy)


# %% [markdown]
**Logistic Regression**

# %% [code]
import pandas as pd
from sklearn.model_selection import train_test_split, StratifiedKFold, RandomizedSearchCV
from sklearn.preprocessing import StandardScaler, LabelEncoder
from sklearn.linear_model import LogisticRegression
from sklearn.metrics import accuracy_score, classification_report,roc_auc_score
import time
from codecarbon import EmissionsTracker

tracker = EmissionsTracker()
tracker.start()
# Load the dataset
data = pd.read_csv("/content/sample_data/FinalDataset.csv")

# Separate features and target variable
X = data.drop(columns=['LOCUSTPRESENT', 'LOCUSTLOCATION', 'REGION', 'COUNTRYNAME'])
y = data['LOCUSTPRESENT']

# Encode target variable 'LOCUSTPRESENT'
label_encoder = LabelEncoder()
y_encoded = label_encoder.fit_transform(y)

# Initialize variables to track true positives
y_true_all = []
y_pred_all = []
training_times = []
testing_times = []

# Split data using stratified k-fold cross-validation
skf = StratifiedKFold(n_splits=5, shuffle=True, random_state=42)
for train_index, test_index in skf.split(X, y_encoded):
    X_train, X_test = X.iloc[train_index], X.iloc[test_index]
    y_train, y_test = y_encoded[train_index], y_encoded[test_index]

    # Scale the features
    scaler = StandardScaler()
    X_train_scaled = scaler.fit_transform(X_train)
    X_test_scaled = scaler.transform(X_test)

    # Train the Logistic Regression classifier with randomized search
    param_dist = {
        'C': [0.01, 0.1, 1, 10, 100],  # Regularization parameter
        'penalty': ['l1', 'l2'],  # Regularization penalty (L1 or L2)
        'solver': ['liblinear', 'saga'],  # Solver algorithm
        'max_iter': [100, 200, 300,500,1000],  # Maximum number of iterations
    }
    logistic_regression = LogisticRegression()
    randomized_search = RandomizedSearchCV(logistic_regression, param_distributions=param_dist, cv=3, n_iter=10)


    try:
        start_training_time = time.time()
        randomized_search.fit(X_train_scaled, y_train)
        best_logistic_regression = randomized_search.best_estimator_
        end_training_time = time.time()  # End timing the training
        training_times.append(end_training_time - start_training_time)
        print(best_logistic_regression)
        # Predict using the best Logistic Regression classifier
        start_testing_time = time.time()  # Start testing
        y_pred = best_logistic_regression.predict(X_test_scaled)
        end_testing_time = time.time()  # End timing the testing
        testing_times.append(end_testing_time - start_testing_time)

        # Store true and predicted labels for calculating overall metrics
        y_true_all.extend(y_test)
        y_pred_all.extend(y_pred)
    finally:
        tracker.stop()

# Calculate and print average training and testing times
avg_training_time = sum(training_times) / len(training_times)
avg_testing_time = sum(testing_times) / len(testing_times)
print("Average Training Time:", avg_training_time)
print("Average Testing Time:", avg_testing_time)
# Compute the AUC score
auc_score = roc_auc_score(y_true_all, y_pred_all)
print("AUC Score:", auc_score)


# Calculate the average accuracy across all folds
average_accuracy = accuracy_score(y_true_all, y_pred_all)

# Print overall classification report and average accuracy
print("Overall Classification Report:")
print(classification_report(y_true_all, y_pred_all))
print("Average Accuracy:", average_accuracy)


# %% [markdown]
DT

# %% [code]
import pandas as pd
from sklearn.model_selection import train_test_split, StratifiedKFold, RandomizedSearchCV
from sklearn.preprocessing import StandardScaler, LabelEncoder
from sklearn.tree import DecisionTreeClassifier
from sklearn.metrics import accuracy_score, classification_report,roc_auc_score
import time
from codecarbon import EmissionsTracker

tracker = EmissionsTracker()

# Load the dataset
data = pd.read_csv("/content/sample_data/FinalDataset.csv")

# Separate features and target variable
X = data.drop(columns=['LOCUSTPRESENT', 'LOCUSTLOCATION', 'REGION', 'COUNTRYNAME'])
y = data['LOCUSTPRESENT']

# Encode target variable 'LOCUSTPRESENT'
label_encoder = LabelEncoder()
y_encoded = label_encoder.fit_transform(y)

# Initialize variables to track true positives
y_true_all = []
y_pred_all = []
training_times = []
testing_times = []

# Split data using stratified k-fold cross-validation
skf = StratifiedKFold(n_splits=5, shuffle=True, random_state=42)
for train_index, test_index in skf.split(X, y_encoded):
    X_train, X_test = X.iloc[train_index], X.iloc[test_index]
    y_train, y_test = y_encoded[train_index], y_encoded[test_index]

    # Scale the features
    scaler = StandardScaler()
    X_train_scaled = scaler.fit_transform(X_train)
    X_test_scaled = scaler.transform(X_test)

    # Train the Decision Tree classifier with randomized search
    param_dist = {
        'criterion': ['gini', 'entropy'],
        'max_depth': [None, 10, 20, 30,1000],
        'min_samples_split': [50,100],
        'min_samples_leaf': [1, 2, 4,10],
        'max_features': ['auto', 'sqrt', 'log2']
    }
    decision_tree = DecisionTreeClassifier()
    randomized_search = RandomizedSearchCV(decision_tree, param_distributions=param_dist, cv=3, n_iter=10)

    tracker.start()
    try:
        start_training_time = time.time()
        randomized_search.fit(X_train_scaled, y_train)
        best_decision_tree = randomized_search.best_estimator_
        end_training_time = time.time()  # End timing the training
        training_times.append(end_training_time - start_training_time)
        print(best_decision_tree)
        # Predict using the best Decision Tree classifier
        start_testing_time = time.time()  # Start testing
        y_pred = best_decision_tree.predict(X_test_scaled)
        end_testing_time = time.time()  # End timing the testing
        testing_times.append(end_testing_time - start_testing_time)

        # Store true and predicted labels for calculating overall metrics
        y_true_all.extend(y_test)
        y_pred_all.extend(y_pred)
    finally:
        tracker.stop()

# Calculate and print average training and testing times
avg_training_time = sum(training_times) / len(training_times)
avg_testing_time = sum(testing_times) / len(testing_times)
print("Average Training Time:", avg_training_time)
print("Average Testing Time:", avg_testing_time)
# Compute the AUC score
auc_score = roc_auc_score(y_true_all, y_pred_all)
print("AUC Score:", auc_score)
# Calculate the average accuracy across all folds
average_accuracy = accuracy_score(y_true_all, y_pred_all)

# Print overall classification report and average accuracy
print("Overall Classification Report:")
print(classification_report(y_true_all, y_pred_all))
print("Average Accuracy:", average_accuracy)


# %% [code]
!pip install matplotlib

# %% [markdown]


# %% [code]
import matplotlib.pyplot as plt
import numpy as np

# Define the models and their corresponding scores
models = ['LocustLens', 'Baseline-KNN', 'SVC', 'DT', 'LR', 'AdaboostClassifier', 'Bagging with SVC']
accuracy = [0.98, 0.96, 0.91, 0.97, 0.84, 0.91, 0.94]
f1_score = [0.97, 0.96, 0.89, 0.96, 0.79, 0.89, 0.927]
auc = [0.971, 0.96, 0.88, 0.96, 0.77, 0.89, 0.93]
precision = [0.97, 0.97, 0.89, 0.97, 0.81, 0.9, 0.94]
recall = [0.96, 0.96, 0.80, 0.97, 0.77, 0.89, 0.93]

x = np.arange(len(models))  # the label locations
width = 0.15  # the width of the bars

fig, ax = plt.subplots(figsize=(12, 8))  # Set the figure size

# Plot the bars for each score
rects1 = ax.bar(x - 2*width, accuracy, width, label='Accuracy', color='royalblue')
rects2 = ax.bar(x - width, precision, width, label='Precision', color='forestgreen')
rects3 = ax.bar(x, recall, width, label='Recall', color='darkorange')
rects4 = ax.bar(x + width, f1_score, width, label='F1 Score', color='crimson')
rects5 = ax.bar(x + 2*width, auc, width, label='AUC', color='Purple')

# Add some text for labels, title, and custom x-axis tick labels, etc.
ax.set_xlabel('Models', fontsize=20, fontweight='bold')
ax.set_ylabel('Scores', fontsize=20, fontweight='bold')
ax.set_title('Model Performance Metrics', fontsize=19, fontweight='bold')
ax.set_xticks(x)
ax.set_xticklabels(models, rotation=45, ha='right', fontsize=13)

# Add horizontal lines representing the range of score values (0 to 1)
ax.axhline(y=1, color='gray', linestyle='--', linewidth=0.5)
ax.axhline(y=0, color='gray', linestyle='--', linewidth=0.5)

# Add gridlines for better readability
ax.grid(axis='y', linestyle='--', alpha=0.7)

# Move the legend to the top right corner
ax.legend(loc='upper left', bbox_to_anchor=(1.0, 1), fontsize='large')

fig.tight_layout()

plt.show()
