# Supplementary material for: LocustLens: leveraging environmental data fusion and machine learning for desert locust swarm prediction
Source: PeerJ Comput Sci. 2024 Oct 28;10:e2420. doi: 10.7717/peerj-cs.2420 (PMC11623073; doi:10.7717/peerj-cs.2420)
Supplement: Supplemental Information 2 [file peerj-cs-10-2420-s002.csv]

REGION	COUNTRYNAME	STARTYEAR	STARTMONTH	PPT	TMAX	SOILMOISTURE	LOCUSTPRESENT
Trarza	Mauritania	1985	1	0	27.55	0	no
Brakna	Mauritania	1985	1	0.6	28	0	no
Tagant	Mauritania	1985	1	0	26.81	0	no
Makkah Region	Saudi Arabia	1985	1	34.9	32.04	0.1	no
Gorgol	Mauritania	1985	1	0.8	31.17	0.1	no
River Nile	Sudan	1985	1	0	35.76	0	no
Sennar State	Sudan	1985	1	0	36.6	0.6	no
Gezira State	Sudan	1985	1	0	36.19	0.5	no
Red Sea State	Sudan	1985	1	0	27.59	0	no
Tabuk Region	Saudi Arabia	1985	1	2.4	19.43	0	no
Al-Qassim Region	Saudi Arabia	1985	1	13.8	21.27	0.1	no
White Nile State	Sudan	1985	1	0	34.2	0.7	no
Woqooyi Galbeed	Somaliland	1985	1	1.4	29.37	0.1	no
Northen Red Sea Region	Eritrea	1985	1	29.2	30.65	0.4	no
Anseba	Eritrea	1985	1	2	26.75	1.1	no
Debub Region	Eritrea	1985	1	14.2	28.94	0.7	no
Tigray	Ethiopia	1985	1	14.5	32.05	5.1	no
North Kordofan State	Sudan	1985	1	0	33.89	0.1	no
New Valley Governorate	Egypt	1985	1	0	23.81	0.1	no
Al Madinah Region	Saudi Arabia	1985	1	9.7	25.28	0	no
Tahoua	Niger	1985	1	0	29.62	0	no
Djanet	Algeria	1985	1	0	18.88	0	no
Central Darfur	Sudan	1985	1	0	36.3	2.6	no
Eastern Region	Saudi Arabia	1985	1	0	24.59	0	no
Ménaka	Mali	1985	1	0	28.39	0	no
Rajasthan	India	1985	1	0.1	23.49	0.1	no
Riyadh Region	Saudi Arabia	1985	1	7.1	23.66	0.1	no
Shabwah Governorate	Yemen	1985	1	3.3	29.44	0.1	no
Abyan Governorate	Yemen	1985	1	5.4	26.16	0	no
Afar Region	Ethiopia	1985	1	31.8	34.71	0.2	no
Al Hudaydah Governorate	Yemen	1985	1	0.7	31.28	0.1	no
Kidal	Mali	1985	1	0	26.82	0	no
Al Bahah Region	Saudi Arabia	1985	1	30	30.88	0.1	no
Sindh	Pakistan	1985	1	0.1	24.74	0.4	no
Guidimaka	Mauritania	1985	1	0	31.78	1.2	no
Tiris Zemmour	Mauritania	1985	1	4.6	22.15	0	no
North Darfur State	Sudan	1985	1	0	34.51	0.7	no
Ennedi-Ouest	Chad	1985	1	0	33.08	0	no
Adrar	Mauritania	1985	1	1.6	26.1	0	no
Hodh Ech Chargui	Mauritania	1985	1	0	29.96	0	no
Tamanrasset	Algeria	1985	1	0	21.53	0	no
Oromia Region	Ethiopia	1985	1	17.8	23.06	1.1	no
Gash-Barka	Eritrea	1985	1	0	37.33	4.4	no
Wadi Fira	Chad	1985	1	0	31.71	0.2	no
Maekel Region	Eritrea	1985	1	1.6	23.29	1	no
Gedarif State	Sudan	1985	1	0	37.23	5	no
Western Bahr el Ghazal	South Sudan	1985	1	1.2	36.08	48.8	no
Tinduf	Algeria	1985	1	8.4	21.52	0	no
Hajjah Governorate	Yemen	1985	1	0.3	27.28	0.1	no
Hodh El Gharbi	Mauritania	1985	1	0	28.06	0	no
West Kurdufan	Sudan	1985	1	0	33.86	0.2	no
Inchiri	Mauritania	1985	1	0	26.84	0	no
Khartoum State	Sudan	1985	1	0	33.59	0.1	no
Ouaddaï	Chad	1985	1	0	34.21	0.8	no
In Guezzam	Algeria	1985	1	0	24.51	0	no
Tilimsen	Algeria	1985	1	39	14.02	3.2	no
Timimoune	Algeria	1985	1	3.3	18.98	0	no
Adrar	Algeria	1985	1	1	20.2	0	no
Mopti	Mali	1985	1	0	29.78	1.2	no
West Darfur State	Sudan	1985	1	0	35.21	1.1	no
Kanem	Chad	1985	1	0	32.22	0.1	no
Ouargla	Algeria	1985	1	10.5	15.96	0	no
Ségou	Mali	1985	1	0	32.05	0.2	no
Kayes	Mali	1985	1	0	32.2	1.4	no
Tadjourah	Djibouti	1985	1	8.8	28.61	0.1	no
Gao	Mali	1985	1	0	31.87	0.1	no
Timbuktu	Mali	1985	1	0	31.46	0	no
Koulikoro	Mali	1985	1	0	32.97	0.9	no
Diffa	Niger	1985	1	0	32.13	2	no
Matrouh	Egypt	1985	1	13	21.99	0.3	no
East Ennedi	Chad	1985	1	0	30.12	0	no
Batha	Chad	1985	1	0	37.37	0.7	no
Moyen-Chari	Chad	1985	1	0	36.63	18.3	no
Far-North	Cameroon	1985	1	0	33.86	10.4	no
Hadjer-Lamis	Chad	1985	1	0	33.26	1.6	no
Dikhil	Djibouti	1985	1	9.5	28.21	0	no
Borkou	Chad	1985	1	0	32.89	0	no
Sikasso	Mali	1985	1	0	33.52	9.3	no
Assaba	Mauritania	1985	1	0	30.7	0.2	no
Boké	Guinea	1985	1	0	32.43	141.8	no
Região de Oio	Guinea-Bissau	1985	1	0	31.95	199.7	no
Região de Cacheu	Guinea-Bissau	1985	1	0	30.9	297.6	no
Kasserine	Tunisia	1985	1	50.1	13.1	0.2	no
Al Kaf	Tunisia	1985	1	101.1	10.51	95.8	no
Kairouan	Tunisia	1985	1	30.5	15.52	14.2	no
Sousse	Tunisia	1985	1	41.4	15.03	43.5	no
Siliana	Tunisia	1985	1	72.2	12.84	46.2	no
Tunis	Tunisia	1985	1	73.1	14.47	120.8	no
Médéa	Algeria	1985	1	108.9	7.42	56.7	no
Oum El Bouaghi	Algeria	1985	1	91.4	9.51	79.3	no
Central River	The Gambia	1985	1	0	32.54	30.3	no
Lower River	The Gambia	1985	1	0	32.62	32.4	no
North Bank	The Gambia	1985	1	0	32.6	33.8	no
West Coast	The Gambia	1985	1	0	31.51	63.9	no
Al-Muthanna Governorate	Iraq	1985	1	13.6	19.6	0	no
Maysan Governorate	Iraq	1985	1	27.6	19.45	0.3	no
Dhi Qar Governorate	Iraq	1985	1	18.4	20.44	0.1	no
Upper River	The Gambia	1985	1	0	31.94	42.1	no
Kankan	Guinea	1985	1	0	34.55	53	no
Labé	Guinea	1985	1	0.7	31.07	135.2	no
Bauchi	Nigeria	1985	1	0	33.29	28.1	no
Gafsa	Tunisia	1985	1	40.9	13.82	0.3	no
South Darfur State	Sudan	1985	1	0	35.21	0.6	no
Tozeur	Tunisia	1985	1	22	15.28	0.1	no
Bizerte	Tunisia	1985	1	84	12.83	117.5	no
Zaghouan Governorate	Tunisia	1985	1	79.4	12.97	70.7	no
Jendouba	Tunisia	1985	1	80.1	13.39	160.2	no
Béja	Tunisia	1985	1	115	12.29	106.1	no
Médenine	Tunisia	1985	1	29.7	15.17	0.2	no
Sfax	Tunisia	1985	1	35.3	14.6	8.9	no
Gabès	Tunisia	1985	1	33.7	15.89	5.2	no
East Darfur State	Sudan	1985	1	0	34.41	0.1	no
Northern State	Sudan	1985	1	0	31.12	0	no
Bahr el Gazel	Chad	1985	1	0	33.87	0.2	no
Bejaia	Algeria	1985	1	175	11.82	211.3	no
Mila	Algeria	1985	1	170.1	11.16	207.8	no
El Bayadh	Algeria	1985	1	25.7	7.78	0.1	no
Tiaret	Algeria	1985	1	46.6	9.19	16.5	no
Laghouat	Algeria	1985	1	15.1	12.11	0.1	no
Bouira	Algeria	1985	1	143.5	10.32	197.6	no
Batna	Algeria	1985	1	64.6	5.67	23.7	no
Illizi	Algeria	1985	1	0	20.37	0	no
Naâma	Algeria	1985	1	15.9	9.51	0.1	no
Touggourt	Algeria	1985	1	17.7	15.61	0	no
Bashar	Algeria	1985	1	21.7	15.15	0	no
Sidi Bel Abbès	Algeria	1985	1	26.1	9.08	3.5	no
Mascara	Algeria	1985	1	48.2	10.56	12.1	no
Ouled Djellal	Algeria	1985	1	14.5	13.52	0.1	no
M'Sila	Algeria	1985	1	40.4	9.08	0.7	no
Chlef	Algeria	1985	1	44.5	11.85	39.1	no
Biskra	Algeria	1985	1	21	14.79	0.1	no
Djelfa	Algeria	1985	1	47	9.32	1.3	no
Ghardaia	Algeria	1985	1	13.9	14.76	0.1	no
Constantine	Algeria	1985	1	101.6	9.43	108	no
Murzuq	Libya	1985	1	0	20.39	0	no
Sabha	Libya	1985	1	29.9	19.04	0	no
Al Jawf Region	Saudi Arabia	1985	1	0.9	17.95	0	no
Mayo-Kebbi Est	Chad	1985	1	0	34.52	16.2	no
Tébessa	Algeria	1985	1	75.4	8.62	16.8	no
Relizane	Algeria	1985	1	53.4	10.5	24.6	no
Bordj Bou Arreridj	Algeria	1985	1	56.8	7.75	44.4	no
Blida	Algeria	1985	1	157.8	11.27	152.8	no
Khenchela	Algeria	1985	1	52.3	8.71	11.1	no
Souk Ahras	Algeria	1985	1	146.8	10.53	207	no
Boumerdès	Algeria	1985	1	186.4	12.97	211.7	no
Lazio	Italy	1985	1	148.1	9.89	196.6	no
Tizi Ouzou	Algeria	1985	1	238.4	10.57	229.2	no
Maan	Jordan	1985	1	1.1	16.34	0.1	no
Ahmadi	Kuwait	1985	1	17.4	19.69	0.1	no
Najran Region	Saudi Arabia	1985	1	0	27.6	0.4	no
'Asir Region	Saudi Arabia	1985	1	0	26.74	0.4	no
Somali Region	Ethiopia	1985	1	11.3	25.41	0.1	no
Saïda	Algeria	1985	1	29.5	8.57	3.1	no
In Salah	Algeria	1985	1	0	21.43	0	no
El Menia	Algeria	1985	1	8.5	15.57	0	no
Beni Abbes	Algeria	1985	1	0	19.29	0	no
Setif	Algeria	1985	1	65.9	7.66	106.4	no
El M'Ghair	Algeria	1985	1	16.1	15.91	0.1	no
Dakhlet Nouadhibou	Mauritania	1985	1	1.3	23.48	0	no
Hayel Region	Saudi Arabia	1985	1	20.5	21.06	2.2	no
Ben Arous	Tunisia	1985	1	73.1	14.47	120.8	no
Tataouine	Tunisia	1985	1	25.1	13.64	0.1	no
Ariana	Tunisia	1985	1	72.8	14.07	127.2	no
Arta	Djibouti	1985	1	14.7	27.64	0.1	no
Yoboki	Djibouti	1985	1	7.1	29.23	0	no
South Kordofan State	Sudan	1985	1	0	33.94	2.9	no
Ghat	Libya	1985	1	0	21.15	0	no
Kufra	Libya	1985	1	0	25.12	0	no
Jufra	Libya	1985	1	0	19.13	0	no
Sidi Bouzid	Tunisia	1985	1	38.9	13.79	2.3	no
Lahij Governorate	Yemen	1985	1	0.7	25.55	0	no
Hadramaut Governorate	Yemen	1985	1	19.3	20.94	0.1	no
Marib Governorate	Yemen	1985	1	0.9	26.15	0	no
Dhamar Governorate	Yemen	1985	1	0.4	25.53	0.1	no
Sana'a Governorate	Yemen	1985	1	0.4	23.17	0.2	no
Amran Governorate	Yemen	1985	1	0.2	24.72	0.1	no
Al Jawf Governorate	Yemen	1985	1	0.3	27.74	0	no
Ibb Governorate	Yemen	1985	1	0.5	23.17	0.5	no
Amanat Al Asimah	Yemen	1985	1	0.3	25.37	0.1	no
Al Bayda' Governorate	Yemen	1985	1	0.9	24.8	0	no
Nabeul	Tunisia	1985	1	68.2	15.65	127.4	no
Kébili	Tunisia	1985	1	26.8	15.16	0.1	no
Blue Nile State	Sudan	1985	1	0	38.07	37.6	no
Jabal al Gharbi	Libya	1985	1	9.1	17.21	0	no
Algiers	Algeria	1985	1	114.9	14.2	181.1	no
Wadi al Shatii	Libya	1985	1	10	16.61	0	no
Nuqat al Khams	Libya	1985	1	25.9	15.24	0.2	no
Nalut	Libya	1985	1	22	13.35	0.1	no
Jafara	Libya	1985	1	94.6	16.6	41.2	no
Tripoli	Libya	1985	1	103.1	16.32	46.7	no
Zawiya	Libya	1985	1	73.8	16.2	32.4	no
Wadi al Hayaa	Libya	1985	1	0	19.73	0	no
Manouba	Tunisia	1985	1	81.7	12.9	91.5	no
Jahra	Kuwait	1985	1	19.7	20.73	0.1	no
Tibesti	Chad	1985	1	0.1	21.35	0	no
Sanaag	Somaliland	1985	1	0.1	32.88	0.1	no
East	Cameroon	1985	1	51.8	29.52	37.9	no
Adamawa	Cameroon	1985	1	0	30.51	64.6	no
Mamou	Guinea	1985	1	4.2	27.62	54.9	no
Kindia	Guinea	1985	1	0.2	32.43	143.5	no
Faranah	Guinea	1985	1	3.6	32.2	124.6	no
Gombe	Nigeria	1985	1	0	32.85	20	no
Região de Bafatá	Guinea-Bissau	1985	1	0	31.35	235.7	no
Kanifing Municipal Council	The Gambia	1985	1	0.9	30.76	48.3	no
Punjab	Pakistan	1985	1	0.5	22.9	0	no
Balochistan	Pakistan	1985	1	1.6	24.94	0.6	no
Khyber Pakhtunkhwa	Pakistan	1985	1	29.8	9.77	0.8	no
Aqaba	Jordan	1985	1	0.3	19.42	0	no
South District	Israel	1985	1	1.2	18.59	0	no
Ash Sharqiyah North	Oman	1985	1	0.3	24.13	0.1	no
Ash Sharqiyah South	Oman	1985	1	0.9	25.19	0.1	no
Ad Dhahirah Governorate	Oman	1985	1	0.3	24.21	0.1	no
Sistan and Baluchestan Province	Iran	1985	1	19	17.06	0	no
Ad Dakhiliyah Governorate	Oman	1985	1	0.1	18.76	0.5	no
Al Batinah North Governorate	Oman	1985	1	0.5	24.98	0.1	no
Al Batinah South Governorate	Oman	1985	1	0.2	20.97	0.9	no
Ad Dali' Governorate	Yemen	1985	1	0.5	24.01	0.1	no
Gujarat	India	1985	1	0	26.5	17.5	no
Haryana	India	1985	1	1.6	20.66	0.3	no
Madhya Pradesh	India	1985	1	2.6	26.73	34.4	no
Ta'izz Governorate	Yemen	1985	1	0.8	24.71	0.1	no
Dire Dawa	Ethiopia	1985	1	26.1	25.88	1.2	no
Al Wusta Governorate	Oman	1985	1	0	24.97	0.1	no
Bordj Badji Mokhtar	Algeria	1985	1	0	24.56	0	no
Região de Quinara	Guinea-Bissau	1985	1	0	30.07	249.2	no
Região de Gabu	Guinea-Bissau	1985	1	0	31.22	187.2	no
Southern Red Sea Region	Eritrea	1985	1	15.7	28.9	0.1	no
Assouan	Egypt	1985	1	0	27.29	0	no
Togdheer	Somaliland	1985	1	0.9	25.47	0	no
Sool	Somaliland	1985	1	0	30.28	0.1	no
El Oued	Algeria	1985	1	18.1	15.19	0	no
Bani Walid	Libya	1985	1	19.9	16.52	0.1	no
Murqub	Libya	1985	1	98.6	16.62	49.7	no
Butnan	Libya	1985	1	28.1	16.83	0.2	no
Al Wahat	Libya	1985	1	28.4	19.71	0.2	no
Region of Crete	Greece	1985	1	313.7	10.47	175.9	no
Sohag Governorate	Egypt	1985	1	0	24.19	0.6	no
Beheira Governorate	Egypt	1985	1	2.4	21.47	0.1	no
Mount Lebanon Governorate	Lebanon	1985	1	250.9	11.3	160.3	no
Faiyum Governorate	Egypt	1985	1	0	21.57	0.4	no
Jabal al Akhdar	Libya	1985	1	106.8	13.22	54.9	no
Derna	Libya	1985	1	27.4	16.51	0.1	no
Sirte	Libya	1985	1	25.4	17.67	0.1	no
Minya Governate	Egypt	1985	1	0	23.88	0.5	no
Asyut Governorate	Egypt	1985	1	0	23.09	0.4	no
Suez Governorate	Egypt	1985	1	0.4	21.71	0.1	no
North Sinai	Egypt	1985	1	2.9	20.14	0.3	no
Ismailia	Egypt	1985	1	0.8	21.24	0.1	no
Monufia Governorate	Egypt	1985	1	1.2	21.76	0.1	no
Alexandria Governorate	Egypt	1985	1	9.1	20.15	0.4	no
Cairo Governorate	Egypt	1985	1	0.2	21.44	0.1	no
Guéra	Chad	1985	1	0	36.7	3.7	no
Chari-Baguirmi	Chad	1985	1	0	33.32	6.4	no
Savanes	Côte d'Ivoire	1985	1	0	35.01	48.9	no
Região de Bolama	Guinea-Bissau	1985	1	0	30.2	309.1	no
Região de Tombali	Guinea-Bissau	1985	1	0	30.66	330.4	no
Mandera	Kenya	1985	1	1.2	38.44	1.5	no
Gedo	Somaliland	1985	1	0.7	39.55	1.4	no
Bay	Somaliland	1985	1	0	34.42	3.8	no
Sidama	Ethiopia	1985	1	26.9	24.85	22.1	no
Marsabit	Kenya	1985	1	36.7	34.83	8.3	no
Hiiraan	Somaliland	1985	1	0	34.61	3	no
Bari	Somaliland	1985	1	2	29.93	0.1	no
Mudug	Somaliland	1985	1	0	31.84	1.1	no
Al Mahwit Governorate	Yemen	1985	1	0.6	25.1	0.2	no
Ali Sabieh	Djibouti	1985	1	12.9	28.05	0.1	no
Southern Nations	Ethiopia	1985	1	61.1	33.21	4.9	no
Harar	Ethiopia	1985	1	14	28.95	1.3	no
Kerman Province	Iran	1985	1	40.8	21.91	0.6	no
Al Buraymi Governorate	Oman	1985	1	0.8	25	0.1	no
Musandam Governorate	Oman	1985	1	3.2	24.5	0.5	no
Sa'dah Governorate	Yemen	1985	1	0.2	27.76	0.1	no
Judea and Samaria	Palestinian Territory	1985	1	29.4	14.72	7.9	no
Beni Suef Governorate	Egypt	1985	1	0	20.81	0	no
Addis Ababa	Ethiopia	1985	1	14.2	24.73	16.1	no
Tafilah	Jordan	1985	1	7.5	12.53	2.7	no
Raymah Governorate	Yemen	1985	1	1.1	23.98	0.4	no
Galgaduud	Somaliland	1985	1	0	33.03	1.2	no
Bakool	Somaliland	1985	1	0	33.33	2.9	no
Middle Shebelle	Somaliland	1985	1	0	33.66	3.3	no
Samburu	Kenya	1985	1	6.7	29.99	12.4	no
Meru	Kenya	1985	1	12.5	26.26	50	no
Embu County	Kenya	1985	1	13.1	30.73	66.9	no
Murang`a	Kenya	1985	1	12.8	28.3	47.5	no
Garissa County	Kenya	1985	1	8.7	35.66	12.8	no
Baringo	Kenya	1985	1	9.1	30.21	2.3	no
Machakos	Kenya	1985	1	13	30.14	60.4	no
Makueni	Kenya	1985	1	23.1	27.43	50.8	no
Isiolo County	Kenya	1985	1	5.5	31.84	15.9	no
Kitui	Kenya	1985	1	12.3	30.28	59.3	no
Nugaal	Somaliland	1985	1	0	30.14	0.1	no
Wajir	Kenya	1985	1	7.6	35.27	1.9	no
Kirinyaga County	Kenya	1985	1	13.1	30.54	42	no
Kiambu County	Kenya	1985	1	5.8	27.95	23	no
Nyeri	Kenya	1985	1	13.4	26.25	41	no
Tharaka-Nithi	Kenya	1985	1	4	32.92	19.9	no
Laikipia	Kenya	1985	1	7.6	32.08	13.7	no
Fars Province	Iran	1985	1	36.5	18.25	0.5	no
Bushehr Province	Iran	1985	1	55.5	16.94	0.9	no
Al-Basra Governorate	Iraq	1985	1	15.4	20.75	0.4	no
Nandi	Kenya	1985	1	46.2	27.2	43.7	no
Uasin Gishu	Kenya	1985	1	19	26.51	11.3	no
Eastern Equatoria	South Sudan	1985	1	20.8	34.18	33.8	no
Abim	Uganda	1985	1	19.9	31.89	12.9	no
Napak	Uganda	1985	1	18.9	32.28	11.3	no
Elgeyo-Marakwet	Kenya	1985	1	18	31.84	4.2	no
Trans Nzoia	Kenya	1985	1	26.4	28.27	15.1	no
Nyandarua	Kenya	1985	1	9.1	25.13	4.2	no
Bungoma	Kenya	1985	1	40.2	29.26	20.4	no
Kisumu	Kenya	1985	1	48.4	31.76	9.8	no
Moroto	Uganda	1985	1	21.8	32.27	5.4	no
Lamwo	Uganda	1985	1	17.6	36.4	28.9	no
Nakuru	Kenya	1985	1	12.7	27.53	5	no
Vihiga	Kenya	1985	1	78.9	30.04	44.9	no
Busia	Kenya	1985	1	80.9	30.51	44.7	no
Khost Province	Afghanistan	1985	1	30.1	10.8	0.7	no
Ituri	Democratic Republic of the Congo	1985	1	30.4	31.34	35.2	no
Capital Governorate	Bahrain	1985	1	9	20.76	0	no
Northern Governorate	Bahrain	1985	1	8.6	21.18	0	no
Kumi	Uganda	1985	1	26.7	32.5	14.1	no
Bukwo	Uganda	1985	1	37.6	27.03	21.2	no
Kaabong	Uganda	1985	1	12.3	29.82	8.1	no
Kitgum	Uganda	1985	1	17.4	34.73	15.3	no
Agago	Uganda	1985	1	16.7	33.93	16.5	no
Nakapiripirit	Uganda	1985	1	25.1	30.36	11.7	no
Katakwi	Uganda	1985	1	23.7	32.09	7.6	no
Amudat	Uganda	1985	1	17.8	30.29	5	no
Kajiado County	Kenya	1985	1	27.4	27.27	16.3	no
Tana River	Kenya	1985	1	6.2	32.53	32	no
Kericho	Kenya	1985	1	69.5	27.71	58.2	no
Narok	Kenya	1985	1	65.2	28.77	27.8	no
Turkana	Kenya	1985	1	14.2	34.02	0.2	no
Pader	Uganda	1985	1	17.4	34.29	17.7	no
Soroti	Uganda	1985	1	31.6	33.55	13.1	no
Kotido	Uganda	1985	1	16.8	31.57	6.8	no
Amuria	Uganda	1985	1	25.1	33.27	12.5	no
Otuke	Uganda	1985	1	18.4	33.52	15.9	no
Muscat	Oman	1985	1	0.6	23.58	0.1	no
Nairobi	Kenya	1985	1	7	27.85	22.4	no
Khuzestan Province	Iran	1985	1	45	19.51	0.8	no
Central Equatoria	South Sudan	1985	1	10.3	37.81	18.1	no
Jonglei	South Sudan	1985	1	8.2	37.36	12.1	no
Obock	Djibouti	1985	1	1.2	29.16	0.1	no
Kakamega	Kenya	1985	1	24.2	27.91	15.4	no
West Pokot	Kenya	1985	1	16.1	34.4	0.3	no
Al-Qadisiyah Governorate	Iraq	1985	1	15.9	19.14	0.2	no
Al-Anbar Governorate	Iraq	1985	1	24.3	17.86	0	no
Punjab	India	1985	1	1.1	20.21	0.3	no
South Khorasan Province	Iran	1985	1	27.6	13.5	0.1	no
Uttar Pradesh	India	1985	1	17.6	22.92	16.4	no
Northern Borders Region	Saudi Arabia	1985	1	14.9	17.07	0.1	no
Kandahar	Afghanistan	1985	1	36	12.69	0.6	no
Paktia Province	Afghanistan	1985	1	38.7	7.72	9	no
Kabul Province	Afghanistan	1985	1	38.1	4.11	6	no
Laghman Province	Afghanistan	1985	1	16.5	13.15	2.1	no
Mid-Western Development Region	Nepal	1985	1	10.8	20.15	36.4	no
Manyara	Tanzania	1985	1	13.6	28.13	5.7	no
Taita Taveta	Kenya	1985	1	13.8	29.99	33.5	no
Lamu	Kenya	1985	1	1.6	30.71	13.8	no
Trarza	Mauritania	1985	2	0	32.85	0	no
Brakna	Mauritania	1985	2	0	33.98	0	no
Tagant	Mauritania	1985	2	0	32.47	0	no
Makkah Region	Saudi Arabia	1985	2	3.6	30.87	0.1	no
Gorgol	Mauritania	1985	2	0	37.37	0.1	no
River Nile	Sudan	1985	2	0	32.99	0	no
Sennar State	Sudan	1985	2	0	34.45	0.6	no
Gezira State	Sudan	1985	2	0	33.37	0.5	no
Red Sea State	Sudan	1985	2	0	25.42	0	no
Tabuk Region	Saudi Arabia	1985	2	1	18.39	0	no
Al-Qassim Region	Saudi Arabia	1985	2	0	21.59	0.1	no
White Nile State	Sudan	1985	2	0	31.18	0.7	no
Woqooyi Galbeed	Somaliland	1985	2	0.2	28.46	0.1	no
Northen Red Sea Region	Eritrea	1985	2	7.6	28.53	0.4	no
Anseba	Eritrea	1985	2	4	24.7	1.1	no
Debub Region	Eritrea	1985	2	10.7	27.29	0.7	no
Tigray	Ethiopia	1985	2	1	31.59	4.8	no
North Kordofan State	Sudan	1985	2	0	30.54	0.1	no
New Valley Governorate	Egypt	1985	2	0	23.43	0.1	no
Al Madinah Region	Saudi Arabia	1985	2	0	25.07	0	no
Tahoua	Niger	1985	2	0	29.69	0	no
Djanet	Algeria	1985	2	4	21.85	0	no
Central Darfur	Sudan	1985	2	0	31.85	2.5	no
Eastern Region	Saudi Arabia	1985	2	9	27.01	0	no
Ménaka	Mali	1985	2	0	29.09	0	no
Rajasthan	India	1985	2	0	28.98	0.1	no
Riyadh Region	Saudi Arabia	1985	2	0	24.45	0.1	no
Shabwah Governorate	Yemen	1985	2	3.1	28.47	0.1	no
Abyan Governorate	Yemen	1985	2	5.1	26.69	0	no
Afar Region	Ethiopia	1985	2	2.8	33.84	0.2	no
Al Hudaydah Governorate	Yemen	1985	2	0.3	30.86	0.1	no
Kidal	Mali	1985	2	0	28.37	0	no
Al Bahah Region	Saudi Arabia	1985	2	3.4	29.54	0.1	no
Sindh	Pakistan	1985	2	0	30.62	0.4	no
Guidimaka	Mauritania	1985	2	0	36.97	1.2	no
Tiris Zemmour	Mauritania	1985	2	0	26.48	0	no
North Darfur State	Sudan	1985	2	0	29.95	0.7	no
Ennedi-Ouest	Chad	1985	2	0	30.55	0	no
Adrar	Mauritania	1985	2	0	31.19	0	no
Hodh Ech Chargui	Mauritania	1985	2	0	33.89	0	no
Tamanrasset	Algeria	1985	2	0	24.18	0	no
Oromia Region	Ethiopia	1985	2	0.2	22.09	1.1	no
Gash-Barka	Eritrea	1985	2	0	35.77	4.3	no
Wadi Fira	Chad	1985	2	0	28.28	0.2	no
Maekel Region	Eritrea	1985	2	2.3	21.69	1	no
Gedarif State	Sudan	1985	2	0	35.34	4.8	no
Western Bahr el Ghazal	South Sudan	1985	2	0.5	33.61	37.5	no
Tinduf	Algeria	1985	2	0.3	27.75	0	no
Hajjah Governorate	Yemen	1985	2	0.2	26.7	0.1	no
Hodh El Gharbi	Mauritania	1985	2	0	33.74	0	no
West Kurdufan	Sudan	1985	2	0	30.13	0.2	no
Inchiri	Mauritania	1985	2	0	32.33	0	no
Khartoum State	Sudan	1985	2	0	31.09	0.1	no
Ouaddaï	Chad	1985	2	0	30.87	0.8	no
In Guezzam	Algeria	1985	2	0	25.3	0	no
Tilimsen	Algeria	1985	2	14.3	18.69	3	no
Timimoune	Algeria	1985	2	0.3	25.7	0	no
Adrar	Algeria	1985	2	0	25.54	0	no
Mopti	Mali	1985	2	0	32.07	1.2	no
West Darfur State	Sudan	1985	2	0	31.68	1	no
Kanem	Chad	1985	2	0	31.79	0.1	no
Ouargla	Algeria	1985	2	0.1	23.05	0	no
Ségou	Mali	1985	2	0	34.5	0.2	no
Kayes	Mali	1985	2	0	37.31	1.4	no
Tadjourah	Djibouti	1985	2	1.4	27.77	0.1	no
Gao	Mali	1985	2	0	33.1	0.1	no
Timbuktu	Mali	1985	2	0	33.03	0	no
Koulikoro	Mali	1985	2	0	35.27	0.9	no
Diffa	Niger	1985	2	0	31.33	1.9	no
Matrouh	Egypt	1985	2	7.6	22.26	0.3	no
East Ennedi	Chad	1985	2	0	26.59	0	no
Batha	Chad	1985	2	0	35.09	0.7	no
Moyen-Chari	Chad	1985	2	0.3	35.58	17	no
Far-North	Cameroon	1985	2	0	33.56	9.9	no
Hadjer-Lamis	Chad	1985	2	0	33	1.6	no
Dikhil	Djibouti	1985	2	0.8	27.36	0	no
Borkou	Chad	1985	2	0	30.46	0	no
Sikasso	Mali	1985	2	0	34.32	8.8	no
Assaba	Mauritania	1985	2	0	36.02	0.2	no
Boké	Guinea	1985	2	0	35.22	91.7	no
Região de Oio	Guinea-Bissau	1985	2	0	35.02	146.7	no
Região de Cacheu	Guinea-Bissau	1985	2	0	33.48	235.3	no
Kasserine	Tunisia	1985	2	9.8	18.37	0.2	no
Al Kaf	Tunisia	1985	2	48.1	15.17	88.5	no
Kairouan	Tunisia	1985	2	18.1	19.94	9.5	no
Sousse	Tunisia	1985	2	21.9	18.69	20.7	no
Siliana	Tunisia	1985	2	39.3	17.39	29.8	no
Tunis	Tunisia	1985	2	49.1	18.26	110.6	no
Médéa	Algeria	1985	2	30.8	13.36	42.9	no
Oum El Bouaghi	Algeria	1985	2	34.9	14.5	67.4	no
Central River	The Gambia	1985	2	0	36.39	27.1	no
Lower River	The Gambia	1985	2	0	36.31	28.9	no
North Bank	The Gambia	1985	2	0	36.48	29.9	no
West Coast	The Gambia	1985	2	0	35.03	53.1	no
Al-Muthanna Governorate	Iraq	1985	2	2.2	19.29	0	no
Maysan Governorate	Iraq	1985	2	11.5	19.88	0.3	no
Dhi Qar Governorate	Iraq	1985	2	7.3	19.85	0.1	no
Upper River	The Gambia	1985	2	0	36.02	36.5	no
Kankan	Guinea	1985	2	0	36.69	43.4	no
Labé	Guinea	1985	2	0.5	33.44	88.2	no
Bauchi	Nigeria	1985	2	0	32.15	23.5	no
Gafsa	Tunisia	1985	2	2	19.94	0.3	no
South Darfur State	Sudan	1985	2	0	31.31	0.6	no
Tozeur	Tunisia	1985	2	0.9	21.42	0.1	no
Bizerte	Tunisia	1985	2	55	17.44	115	no
Zaghouan Governorate	Tunisia	1985	2	47.2	17.61	64.2	no
Jendouba	Tunisia	1985	2	45.6	18.04	152	no
Béja	Tunisia	1985	2	61.9	16.69	106.1	no
Médenine	Tunisia	1985	2	3.2	19.7	0.2	no
Sfax	Tunisia	1985	2	9.9	18.26	7.2	no
Gabès	Tunisia	1985	2	2	20.86	4.3	no
East Darfur State	Sudan	1985	2	0	30.58	0.1	no
Northern State	Sudan	1985	2	0	29.16	0	no
Bahr el Gazel	Chad	1985	2	0	33.26	0.2	no
Bejaia	Algeria	1985	2	46	16.68	202.4	no
Mila	Algeria	1985	2	55.6	16.37	207.8	no
El Bayadh	Algeria	1985	2	3.6	14.23	0.1	no
Tiaret	Algeria	1985	2	23.7	14.82	6.1	no
Laghouat	Algeria	1985	2	0.8	19.25	0.1	no
Bouira	Algeria	1985	2	36.7	15.95	186.3	no
Batna	Algeria	1985	2	18.2	11.11	11	no
Illizi	Algeria	1985	2	0	25.21	0	no
Naâma	Algeria	1985	2	1.3	16.76	0.1	no
Touggourt	Algeria	1985	2	0.4	22.32	0	no
Bashar	Algeria	1985	2	1.7	21.02	0	no
Sidi Bel Abbès	Algeria	1985	2	6.6	14.6	2.7	no
Mascara	Algeria	1985	2	20.3	15.91	4.5	no
Ouled Djellal	Algeria	1985	2	2	20.21	0.1	no
M'Sila	Algeria	1985	2	8.6	15.32	0.7	no
Chlef	Algeria	1985	2	30.5	17.25	20.9	no
Biskra	Algeria	1985	2	3.2	20.71	0.1	no
Djelfa	Algeria	1985	2	10.4	15.49	1.2	no
Ghardaia	Algeria	1985	2	0.2	21.74	0.1	no
Constantine	Algeria	1985	2	38.5	14.71	99	no
Murzuq	Libya	1985	2	0	23.54	0	no
Sabha	Libya	1985	2	0	23.2	0	no
Al Jawf Region	Saudi Arabia	1985	2	3.1	17.16	0	no
Mayo-Kebbi Est	Chad	1985	2	0	34.34	15.3	no
Tébessa	Algeria	1985	2	20.1	13.37	6.2	no
Relizane	Algeria	1985	2	30.6	16.02	9	no
Bordj Bou Arreridj	Algeria	1985	2	14.1	13.37	20.9	no
Blida	Algeria	1985	2	54.3	16.62	149.9	no
Khenchela	Algeria	1985	2	15.1	13.48	5.8	no
Souk Ahras	Algeria	1985	2	72	15.26	207	no
Boumerdès	Algeria	1985	2	55.1	18.01	209.2	no
Lazio	Italy	1985	2	42.8	13.07	196.6	no
Tizi Ouzou	Algeria	1985	2	55.3	15.67	227.1	no
Maan	Jordan	1985	2	15.5	15.26	0.1	no
Ahmadi	Kuwait	1985	2	0.7	20.23	0.1	no
Najran Region	Saudi Arabia	1985	2	0.1	27.97	0.4	no
'Asir Region	Saudi Arabia	1985	2	0	27.39	0.4	no
Somali Region	Ethiopia	1985	2	1.1	24.93	0.1	no
Saïda	Algeria	1985	2	7.9	14.36	2.4	no
In Salah	Algeria	1985	2	0	26.69	0	no
El Menia	Algeria	1985	2	0	22.37	0	no
Beni Abbes	Algeria	1985	2	1	25.1	0	no
Setif	Algeria	1985	2	17.2	13.34	83	no
El M'Ghair	Algeria	1985	2	1	22.52	0.1	no
Dakhlet Nouadhibou	Mauritania	1985	2	0	27.53	0	no
Hayel Region	Saudi Arabia	1985	2	0	21.3	1.8	no
Ben Arous	Tunisia	1985	2	49.1	18.26	110.6	no
Tataouine	Tunisia	1985	2	2.8	18.73	0.1	no
Ariana	Tunisia	1985	2	51.2	17.9	119	no
Arta	Djibouti	1985	2	2.4	26.6	0.1	no
Yoboki	Djibouti	1985	2	0.8	28.57	0	no
South Kordofan State	Sudan	1985	2	0	30.44	2.7	no
Ghat	Libya	1985	2	2	24.8	0	no
Kufra	Libya	1985	2	0	24.16	0	no
Jufra	Libya	1985	2	0.2	21.5	0	no
Sidi Bouzid	Tunisia	1985	2	3.7	19.02	2.1	no
Lahij Governorate	Yemen	1985	2	0.7	26.01	0	no
Hadramaut Governorate	Yemen	1985	2	27.4	21.91	0.1	no
Marib Governorate	Yemen	1985	2	0.6	27.64	0	no
Dhamar Governorate	Yemen	1985	2	0.5	26.88	0.1	no
Sana'a Governorate	Yemen	1985	2	0.1	23.93	0.2	no
Amran Governorate	Yemen	1985	2	0	25.64	0.1	no
Al Jawf Governorate	Yemen	1985	2	0.3	28.77	0	no
Ibb Governorate	Yemen	1985	2	0.9	24.01	0.5	no
Amanat Al Asimah	Yemen	1985	2	0.2	26.75	0.1	no
Al Bayda' Governorate	Yemen	1985	2	1.3	25.97	0	no
Nabeul	Tunisia	1985	2	47.9	18.91	115.8	no
Kébili	Tunisia	1985	2	0.7	21.35	0.1	no
Blue Nile State	Sudan	1985	2	0.1	36.52	31.2	no
Jabal al Gharbi	Libya	1985	2	0.4	21.17	0	no
Algiers	Algeria	1985	2	43.5	18.62	169.9	no
Wadi al Shatii	Libya	1985	2	0.3	20.84	0	no
Nuqat al Khams	Libya	1985	2	4.8	19.68	0.2	no
Nalut	Libya	1985	2	5.5	18.17	0.1	no
Jafara	Libya	1985	2	6.6	20.1	15.2	no
Tripoli	Libya	1985	2	6.5	19.87	17.2	no
Zawiya	Libya	1985	2	7	20.07	11.9	no
Wadi al Hayaa	Libya	1985	2	0	23.81	0	no
Manouba	Tunisia	1985	2	49	17.49	86.5	no
Jahra	Kuwait	1985	2	2.3	20.9	0.1	no
Tibesti	Chad	1985	2	0	21.51	0	no
Sanaag	Somaliland	1985	2	0.1	29.42	0.1	no
East	Cameroon	1985	2	0.9	29.85	29	no
Adamawa	Cameroon	1985	2	0	30.9	49.9	no
Mamou	Guinea	1985	2	6.3	29.19	41.2	no
Kindia	Guinea	1985	2	0.2	34.06	92.3	no
Faranah	Guinea	1985	2	10.4	33.16	82.3	no
Gombe	Nigeria	1985	2	0	31.87	17.3	no
Região de Bafatá	Guinea-Bissau	1985	2	0	34.09	177.7	no
Kanifing Municipal Council	The Gambia	1985	2	0	34.15	41.9	no
Punjab	Pakistan	1985	2	0.2	28.71	0	no
Balochistan	Pakistan	1985	2	0	28.96	0.6	no
Khyber Pakhtunkhwa	Pakistan	1985	2	17.7	14.93	0.8	no
Aqaba	Jordan	1985	2	2.3	17.8	0	no
South District	Israel	1985	2	7.3	17.33	0	no
Ash Sharqiyah North	Oman	1985	2	0	25.86	0.1	no
Ash Sharqiyah South	Oman	1985	2	0	26.8	0.1	no
Ad Dhahirah Governorate	Oman	1985	2	0	25.95	0.1	no
Sistan and Baluchestan Province	Iran	1985	2	0	22.21	0	no
Ad Dakhiliyah Governorate	Oman	1985	2	0	20.58	0.5	no
Al Batinah North Governorate	Oman	1985	2	0	26.43	0.1	no
Al Batinah South Governorate	Oman	1985	2	0	22.77	0.9	no
Ad Dali' Governorate	Yemen	1985	2	0.8	24.93	0.1	no
Gujarat	India	1985	2	0	31.34	15	no
Haryana	India	1985	2	0.4	26.41	0.3	no
Madhya Pradesh	India	1985	2	0	29.96	28.5	no
Ta'izz Governorate	Yemen	1985	2	1	25.29	0.1	no
Dire Dawa	Ethiopia	1985	2	0.1	25.76	1.1	no
Al Wusta Governorate	Oman	1985	2	0	27.13	0.1	no
Bordj Badji Mokhtar	Algeria	1985	2	0	26.89	0	no
Região de Quinara	Guinea-Bissau	1985	2	0	32.65	190	no
Região de Gabu	Guinea-Bissau	1985	2	0	34.86	131.7	no
Southern Red Sea Region	Eritrea	1985	2	0.9	27.78	0.1	no
Assouan	Egypt	1985	2	0	25.4	0	no
Togdheer	Somaliland	1985	2	0.2	26.06	0	no
Sool	Somaliland	1985	2	0	30.25	0.1	no
El Oued	Algeria	1985	2	0.6	21.72	0	no
Bani Walid	Libya	1985	2	0.5	21.42	0.1	no
Murqub	Libya	1985	2	4.5	19.9	18.3	no
Butnan	Libya	1985	2	23.8	16.37	0.2	no
Al Wahat	Libya	1985	2	5.9	20.62	0.2	no
Region of Crete	Greece	1985	2	128.3	8.22	175.9	no
Sohag Governorate	Egypt	1985	2	0.1	22.85	0.6	no
Beheira Governorate	Egypt	1985	2	11.6	20.86	0.1	no
Mount Lebanon Governorate	Lebanon	1985	2	327.9	9.5	160.3	no
Faiyum Governorate	Egypt	1985	2	0.8	20.8	0.4	no
Jabal al Akhdar	Libya	1985	2	66.2	13.45	55	no
Derna	Libya	1985	2	14.1	16.58	0.1	no
Sirte	Libya	1985	2	0.9	20.81	0.1	no
Minya Governate	Egypt	1985	2	0.3	22.96	0.5	no
Asyut Governorate	Egypt	1985	2	0.2	21.86	0.4	no
Suez Governorate	Egypt	1985	2	3.6	20.46	0.1	no
North Sinai	Egypt	1985	2	25.7	18.64	0.3	no
Ismailia	Egypt	1985	2	8.1	19.81	0.1	no
Monufia Governorate	Egypt	1985	2	9.1	20.52	0.1	no
Alexandria Governorate	Egypt	1985	2	18.6	19.59	0.3	no
Cairo Governorate	Egypt	1985	2	5.6	20.69	0.1	no
Guéra	Chad	1985	2	0	35.09	3.6	no
Chari-Baguirmi	Chad	1985	2	0	33.26	6.3	no
Savanes	Côte d'Ivoire	1985	2	0.3	35.14	39.2	no
Região de Bolama	Guinea-Bissau	1985	2	0	31.97	246.3	no
Região de Tombali	Guinea-Bissau	1985	2	0	32.74	265.4	no
Mandera	Kenya	1985	2	0.3	39.47	1.4	no
Gedo	Somaliland	1985	2	0.2	40.55	1.4	no
Bay	Somaliland	1985	2	0	35.24	3.7	no
Sidama	Ethiopia	1985	2	10.6	24.28	18.4	no
Marsabit	Kenya	1985	2	22	36.16	8	no
Hiiraan	Somaliland	1985	2	0	34.97	2.9	no
Bari	Somaliland	1985	2	0.3	29.26	0.1	no
Mudug	Somaliland	1985	2	0	31.77	1.1	no
Al Mahwit Governorate	Yemen	1985	2	0.1	26.11	0.2	no
Ali Sabieh	Djibouti	1985	2	1.5	26.99	0.1	no
Southern Nations	Ethiopia	1985	2	30.5	33.23	4.7	no
Harar	Ethiopia	1985	2	0.1	28.49	1.2	no
Kerman Province	Iran	1985	2	0.5	25.09	0.5	no
Al Buraymi Governorate	Oman	1985	2	0	26.98	0.1	no
Musandam Governorate	Oman	1985	2	0	25.93	0.5	no
Sa'dah Governorate	Yemen	1985	2	0.3	27.2	0.1	no
Judea and Samaria	Palestinian Territory	1985	2	158.6	12.58	94.1	no
Beni Suef Governorate	Egypt	1985	2	0.5	20.17	0	no
Addis Ababa	Ethiopia	1985	2	0.1	24.91	13.7	no
Tafilah	Jordan	1985	2	98.8	10.8	27.9	no
Raymah Governorate	Yemen	1985	2	0.6	24.98	0.4	no
Galgaduud	Somaliland	1985	2	0	32.96	1.1	no
Bakool	Somaliland	1985	2	0	34.21	2.8	no
Middle Shebelle	Somaliland	1985	2	0	34.83	3.1	no
Samburu	Kenya	1985	2	30	30.26	10.4	no
Meru	Kenya	1985	2	36.5	26.06	34.5	no
Embu County	Kenya	1985	2	50.6	30.26	45.8	no
Murang`a	Kenya	1985	2	103	27.95	41.3	no
Garissa County	Kenya	1985	2	5.2	35.88	10.1	no
Baringo	Kenya	1985	2	25.4	29.55	2.2	no
Machakos	Kenya	1985	2	57.6	30.01	42.2	no
Makueni	Kenya	1985	2	128.1	26.8	60.7	no
Isiolo County	Kenya	1985	2	18	32.01	13.2	no
Kitui	Kenya	1985	2	42.5	29.92	39.3	no
Nugaal	Somaliland	1985	2	1.8	30.5	0.1	no
Wajir	Kenya	1985	2	6.1	35.83	1.9	no
Kirinyaga County	Kenya	1985	2	77.6	30.19	31.9	no
Kiambu County	Kenya	1985	2	100.3	27.87	18.9	no
Nyeri	Kenya	1985	2	84	25.54	32.3	no
Tharaka-Nithi	Kenya	1985	2	11.4	32.83	17.6	no
Laikipia	Kenya	1985	2	27.9	31.8	11.4	no
Fars Province	Iran	1985	2	6.3	19.4	0.5	no
Bushehr Province	Iran	1985	2	13.9	16.02	0.8	no
Al-Basra Governorate	Iraq	1985	2	3.1	20.97	0.4	no
Nandi	Kenya	1985	2	64.3	26.09	31.5	no
Uasin Gishu	Kenya	1985	2	35.6	26.32	10.4	no
Eastern Equatoria	South Sudan	1985	2	5.1	33.24	29	no
Abim	Uganda	1985	2	17.2	31.04	11.5	no
Napak	Uganda	1985	2	16	31.3	10.2	no
Elgeyo-Marakwet	Kenya	1985	2	26	31.36	4	no
Trans Nzoia	Kenya	1985	2	33.3	27.95	13.8	no
Nyandarua	Kenya	1985	2	46.6	24.17	3.9	no
Bungoma	Kenya	1985	2	40.8	28.65	17.7	no
Kisumu	Kenya	1985	2	74.4	30.3	9	no
Moroto	Uganda	1985	2	12.6	31.68	5.2	no
Lamwo	Uganda	1985	2	2.7	34.91	25.2	no
Nakuru	Kenya	1985	2	42.3	26.41	4.8	no
Vihiga	Kenya	1985	2	93.8	28.66	33.2	no
Busia	Kenya	1985	2	76.1	29.03	28.4	no
Khost Province	Afghanistan	1985	2	17.6	15.69	0.7	no
Ituri	Democratic Republic of the Congo	1985	2	7.1	30.48	25.1	no
Capital Governorate	Bahrain	1985	2	0.2	20.57	0	no
Northern Governorate	Bahrain	1985	2	0.2	21.16	0	no
Kumi	Uganda	1985	2	19	31.12	12.1	no
Bukwo	Uganda	1985	2	32.8	26.27	18.1	no
Kaabong	Uganda	1985	2	13.3	29.57	7.6	no
Kitgum	Uganda	1985	2	8.1	33.88	13.6	no
Agago	Uganda	1985	2	10.8	32.94	14.5	no
Nakapiripirit	Uganda	1985	2	17	29.6	10.6	no
Katakwi	Uganda	1985	2	12.7	31.05	7	no
Amudat	Uganda	1985	2	17.3	29.73	4.8	no
Kajiado County	Kenya	1985	2	124	26.42	27.2	no
Tana River	Kenya	1985	2	10.6	32.66	23	no
Kericho	Kenya	1985	2	94.9	26.12	48.6	no
Narok	Kenya	1985	2	80.5	27.13	19.8	no
Turkana	Kenya	1985	2	12	33.81	0.2	no
Pader	Uganda	1985	2	7.6	33.21	15.5	no
Soroti	Uganda	1985	2	8.9	31.9	11.2	no
Kotido	Uganda	1985	2	17.2	30.94	6.4	no
Amuria	Uganda	1985	2	7	31.96	10.7	no
Otuke	Uganda	1985	2	12.1	32.51	13.9	no
Muscat	Oman	1985	2	0	25.34	0.1	no
Nairobi	Kenya	1985	2	104.5	27.59	19.1	no
Khuzestan Province	Iran	1985	2	10	20.28	0.8	no
Central Equatoria	South Sudan	1985	2	0.9	36.83	15.8	no
Jonglei	South Sudan	1985	2	0.4	36.25	11.3	no
Obock	Djibouti	1985	2	0.9	27.92	0.1	no
Kakamega	Kenya	1985	2	32.5	27.28	13.8	no
West Pokot	Kenya	1985	2	10.4	34.32	0.3	no
Al-Qadisiyah Governorate	Iraq	1985	2	6.2	19.27	0.2	no
Al-Anbar Governorate	Iraq	1985	2	3.1	16.49	0	no
Punjab	India	1985	2	0.5	25.85	0.3	no
South Khorasan Province	Iran	1985	2	3.3	19.55	0.1	no
Uttar Pradesh	India	1985	2	0	28.2	14	no
Northern Borders Region	Saudi Arabia	1985	2	0.9	16.23	0.1	no
Kandahar	Afghanistan	1985	2	7.7	19.6	0.6	no
Paktia Province	Afghanistan	1985	2	18.7	12.91	6.1	no
Kabul Province	Afghanistan	1985	2	16	10.93	16.2	no
Laghman Province	Afghanistan	1985	2	10.5	17.87	2	no
Mid-Western Development Region	Nepal	1985	2	1.8	25.98	29.1	no
Manyara	Tanzania	1985	2	188.8	26.81	64.7	no
Taita Taveta	Kenya	1985	2	105.1	29.34	28.5	no
Lamu	Kenya	1985	2	3.3	30.12	12.3	no
Trarza	Mauritania	1985	3	0	33.18	0	no
Brakna	Mauritania	1985	3	0	34.71	0	no
Tagant	Mauritania	1985	3	0	34.44	0	no
Makkah Region	Saudi Arabia	1985	3	2.2	35.91	0.1	no
Gorgol	Mauritania	1985	3	0	38.02	0.1	no
River Nile	Sudan	1985	3	0	39.77	0	no
Sennar State	Sudan	1985	3	0	40.91	0.6	no
Gezira State	Sudan	1985	3	0	39.69	0.5	no
Red Sea State	Sudan	1985	3	0	29.96	0	no
Tabuk Region	Saudi Arabia	1985	3	13.1	25.49	0	no
Al-Qassim Region	Saudi Arabia	1985	3	8	28.09	0.1	no
White Nile State	Sudan	1985	3	0	38.39	0.7	no
Woqooyi Galbeed	Somaliland	1985	3	11.2	30.55	0.1	no
Northen Red Sea Region	Eritrea	1985	3	7.3	33.01	0.4	no
Anseba	Eritrea	1985	3	39.8	28.79	1	no
Debub Region	Eritrea	1985	3	71.5	31.24	0.7	no
Tigray	Ethiopia	1985	3	44.1	34.75	4.6	no
North Kordofan State	Sudan	1985	3	0	37.68	0.1	no
New Valley Governorate	Egypt	1985	3	0	28.57	0.1	no
Al Madinah Region	Saudi Arabia	1985	3	0	32.4	0	no
Tahoua	Niger	1985	3	0	35.82	0	no
Djanet	Algeria	1985	3	13.3	25.51	0	no
Central Darfur	Sudan	1985	3	0	37.18	2.4	no
Eastern Region	Saudi Arabia	1985	3	14.4	31.66	0	no
Ménaka	Mali	1985	3	0	34.76	0	no
Rajasthan	India	1985	3	0.5	36.52	0.1	no
Riyadh Region	Saudi Arabia	1985	3	7.6	29.69	0.1	no
Shabwah Governorate	Yemen	1985	3	3.1	31.4	0.1	no
Abyan Governorate	Yemen	1985	3	8.3	29.31	0	no
Afar Region	Ethiopia	1985	3	27.8	36.97	0.2	no
Al Hudaydah Governorate	Yemen	1985	3	2.8	34.57	0.1	no
Kidal	Mali	1985	3	0	32.51	0	no
Al Bahah Region	Saudi Arabia	1985	3	0	34.99	0.1	no
Sindh	Pakistan	1985	3	0	38.85	0.4	no
Guidimaka	Mauritania	1985	3	0	38.74	1.2	no
Tiris Zemmour	Mauritania	1985	3	0	27.57	0	no
North Darfur State	Sudan	1985	3	0	36.31	0.7	no
Ennedi-Ouest	Chad	1985	3	0	37.73	0	no
Adrar	Mauritania	1985	3	0	31.25	0	no
Hodh Ech Chargui	Mauritania	1985	3	0	36.65	0	no
Tamanrasset	Algeria	1985	3	2	28.55	0	no
Oromia Region	Ethiopia	1985	3	52.9	24.71	1	no
Gash-Barka	Eritrea	1985	3	0.8	40.73	4.1	no
Wadi Fira	Chad	1985	3	0	34.86	0.2	no
Maekel Region	Eritrea	1985	3	27.5	26.65	1	no
Gedarif State	Sudan	1985	3	0	40.86	4.6	no
Western Bahr el Ghazal	South Sudan	1985	3	46.5	35.88	30.7	no
Tinduf	Algeria	1985	3	0.1	28.39	0	no
Hajjah Governorate	Yemen	1985	3	2.5	30.51	0.1	no
Hodh El Gharbi	Mauritania	1985	3	0.5	35.76	0	no
West Kurdufan	Sudan	1985	3	0	37.12	0.2	no
Inchiri	Mauritania	1985	3	0	32.43	0	no
Khartoum State	Sudan	1985	3	0	38.11	0.1	no
Ouaddaï	Chad	1985	3	0	36.9	0.8	no
In Guezzam	Algeria	1985	3	0.5	30.5	0	no
Tilimsen	Algeria	1985	3	36.3	16.81	2.8	no
Timimoune	Algeria	1985	3	2.4	26.41	0	no
Adrar	Algeria	1985	3	0.3	26.91	0	no
Mopti	Mali	1985	3	0	36.2	1.2	no
West Darfur State	Sudan	1985	3	0	37.52	1	no
Kanem	Chad	1985	3	0	38.67	0.1	no
Ouargla	Algeria	1985	3	9.5	22.66	0	no
Ségou	Mali	1985	3	0	37.7	0.2	no
Kayes	Mali	1985	3	0	39.18	1.4	no
Tadjourah	Djibouti	1985	3	3.9	31.37	0.1	no
Gao	Mali	1985	3	0	36.83	0.1	no
Timbuktu	Mali	1985	3	0	36.56	0	no
Koulikoro	Mali	1985	3	0	37.39	0.9	no
Diffa	Niger	1985	3	0	38.22	1.9	no
Matrouh	Egypt	1985	3	0	25.7	0.2	no
East Ennedi	Chad	1985	3	0	34.03	0	no
Batha	Chad	1985	3	0	40.94	0.7	no
Moyen-Chari	Chad	1985	3	10.8	39.36	15.8	no
Far-North	Cameroon	1985	3	1.1	39.03	9.5	no
Hadjer-Lamis	Chad	1985	3	0	39.11	1.6	no
Dikhil	Djibouti	1985	3	8.1	30.54	0	no
Borkou	Chad	1985	3	0	37.72	0	no
Sikasso	Mali	1985	3	1.5	37.13	8.4	no
Assaba	Mauritania	1985	3	0.7	38.01	0.2	no
Boké	Guinea	1985	3	0.7	38.68	69.2	no
Região de Oio	Guinea-Bissau	1985	3	0	37.17	105.5	no
Região de Cacheu	Guinea-Bissau	1985	3	0	34.32	170	no
Kasserine	Tunisia	1985	3	34.1	18.36	0.2	no
Al Kaf	Tunisia	1985	3	80.3	14.9	90.5	no
Kairouan	Tunisia	1985	3	44.1	19.19	7.3	no
Sousse	Tunisia	1985	3	49.1	17.68	14.6	no
Siliana	Tunisia	1985	3	67.5	17.34	19	no
Tunis	Tunisia	1985	3	69	17.58	104.7	no
Médéa	Algeria	1985	3	141.6	11.64	56.7	no
Oum El Bouaghi	Algeria	1985	3	94.1	14.53	79.3	no
Central River	The Gambia	1985	3	0	38.21	24.5	no
Lower River	The Gambia	1985	3	0	37.92	26.1	no
North Bank	The Gambia	1985	3	0	38.03	26.9	no
West Coast	The Gambia	1985	3	0	36.89	45.5	no
Al-Muthanna Governorate	Iraq	1985	3	3.1	24.56	0	no
Maysan Governorate	Iraq	1985	3	7	24.15	0.3	no
Dhi Qar Governorate	Iraq	1985	3	3.3	24.94	0.1	no
Upper River	The Gambia	1985	3	0	38.37	32.3	no
Kankan	Guinea	1985	3	0.1	38.68	36.9	no
Labé	Guinea	1985	3	1.7	36.61	66.7	no
Bauchi	Nigeria	1985	3	41.8	36.9	20.2	no
Gafsa	Tunisia	1985	3	19.8	20.03	0.3	no
South Darfur State	Sudan	1985	3	7.6	37.59	0.6	no
Tozeur	Tunisia	1985	3	10.7	21.5	0.1	no
Bizerte	Tunisia	1985	3	74.2	16.51	115.6	no
Zaghouan Governorate	Tunisia	1985	3	73.3	17.24	61.4	no
Jendouba	Tunisia	1985	3	70.4	17.29	147.7	no
Béja	Tunisia	1985	3	87	16.25	106.1	no
Médenine	Tunisia	1985	3	12.1	20.54	0.2	no
Sfax	Tunisia	1985	3	30.4	17.5	6.1	no
Gabès	Tunisia	1985	3	14.3	20.45	3.7	no
East Darfur State	Sudan	1985	3	0	37.58	0.1	no
Northern State	Sudan	1985	3	0	36.47	0	no
Bahr el Gazel	Chad	1985	3	0	39.4	0.2	no
Bejaia	Algeria	1985	3	237.3	14.98	211.3	no
Mila	Algeria	1985	3	161.4	14.92	207.8	no
El Bayadh	Algeria	1985	3	35.1	12.74	0.1	no
Tiaret	Algeria	1985	3	61.6	12.91	4.2	no
Laghouat	Algeria	1985	3	14	18.23	0.1	no
Bouira	Algeria	1985	3	184.2	14.36	197.6	no
Batna	Algeria	1985	3	120.7	9.93	23.7	no
Illizi	Algeria	1985	3	7.9	27.89	0	no
Naâma	Algeria	1985	3	18.6	15.84	0.1	no
Touggourt	Algeria	1985	3	5.6	22.39	0	no
Bashar	Algeria	1985	3	1.9	21.17	0	no
Sidi Bel Abbès	Algeria	1985	3	31.8	13.27	2.2	no
Mascara	Algeria	1985	3	53.9	13.94	3.1	no
Ouled Djellal	Algeria	1985	3	22.2	19.53	0.1	no
M'Sila	Algeria	1985	3	65.5	14.28	0.7	no
Chlef	Algeria	1985	3	73	15.09	18.8	no
Biskra	Algeria	1985	3	26.5	20.5	0.1	no
Djelfa	Algeria	1985	3	63.2	13.7	1.1	no
Ghardaia	Algeria	1985	3	12.2	20.7	0.1	no
Constantine	Algeria	1985	3	136.4	13.63	108	no
Murzuq	Libya	1985	3	0	27.34	0	no
Sabha	Libya	1985	3	7.5	26.21	0	no
Al Jawf Region	Saudi Arabia	1985	3	12.9	23.04	0	no
Mayo-Kebbi Est	Chad	1985	3	1.2	39.25	14.5	no
Tébessa	Algeria	1985	3	67.2	13.91	4.3	no
Relizane	Algeria	1985	3	68.7	14.11	6.3	no
Bordj Bou Arreridj	Algeria	1985	3	93.7	12.31	35.9	no
Blida	Algeria	1985	3	223.9	14.32	152.8	no
Khenchela	Algeria	1985	3	80.8	14.25	4.1	no
Souk Ahras	Algeria	1985	3	137.4	14.95	207	no
Boumerdès	Algeria	1985	3	223.9	15.64	211.7	no
Lazio	Italy	1985	3	147.3	14.8	196.6	no
Tizi Ouzou	Algeria	1985	3	313.5	13.99	229.2	no
Maan	Jordan	1985	3	9.8	20.35	0.1	no
Ahmadi	Kuwait	1985	3	2.8	24.64	0.1	no
Najran Region	Saudi Arabia	1985	3	5.4	31.89	0.4	no
'Asir Region	Saudi Arabia	1985	3	0	31.76	0.4	no
Somali Region	Ethiopia	1985	3	12.6	28.76	0.1	no
Saïda	Algeria	1985	3	38.1	12.86	2	no
In Salah	Algeria	1985	3	2.8	29.38	0	no
El Menia	Algeria	1985	3	17.1	21.71	0	no
Beni Abbes	Algeria	1985	3	0.2	26.07	0	no
Setif	Algeria	1985	3	98.4	12.07	105.1	no
El M'Ghair	Algeria	1985	3	8.4	22.24	0.1	no
Dakhlet Nouadhibou	Mauritania	1985	3	0.4	27.23	0	no
Hayel Region	Saudi Arabia	1985	3	0	29.25	1.5	no
Ben Arous	Tunisia	1985	3	69	17.58	104.7	no
Tataouine	Tunisia	1985	3	14.8	19.57	0.1	no
Ariana	Tunisia	1985	3	67.3	17.31	112.8	no
Arta	Djibouti	1985	3	11.1	30.02	0.1	no
Yoboki	Djibouti	1985	3	3	32	0	no
South Kordofan State	Sudan	1985	3	0	36.25	2.6	no
Ghat	Libya	1985	3	6.6	28.15	0	no
Kufra	Libya	1985	3	0	32.04	0	no
Jufra	Libya	1985	3	1.1	24.41	0	no
Sidi Bouzid	Tunisia	1985	3	25.7	18.38	2	no
Lahij Governorate	Yemen	1985	3	19.7	29.42	0	no
Hadramaut Governorate	Yemen	1985	3	0	24.64	0.1	no
Marib Governorate	Yemen	1985	3	5	30.16	0	no
Dhamar Governorate	Yemen	1985	3	17.5	28.84	0.1	no
Sana'a Governorate	Yemen	1985	3	7.6	25.78	0.2	no
Amran Governorate	Yemen	1985	3	3.7	27.6	0.1	no
Al Jawf Governorate	Yemen	1985	3	4.5	31.55	0	no
Ibb Governorate	Yemen	1985	3	34.3	25.82	0.5	no
Amanat Al Asimah	Yemen	1985	3	9	28.32	0.1	no
Al Bayda' Governorate	Yemen	1985	3	22.6	28.4	0	no
Nabeul	Tunisia	1985	3	80.8	18.34	113.4	no
Kébili	Tunisia	1985	3	13.9	22.09	0.1	no
Blue Nile State	Sudan	1985	3	3.2	39.88	26.8	no
Jabal al Gharbi	Libya	1985	3	1.5	23.76	0	no
Algiers	Algeria	1985	3	183.9	15.81	181.1	no
Wadi al Shatii	Libya	1985	3	8.8	23.21	0	no
Nuqat al Khams	Libya	1985	3	5.8	20.03	0.2	no
Nalut	Libya	1985	3	14.9	19.07	0.1	no
Jafara	Libya	1985	3	7.4	21.07	10.5	no
Tripoli	Libya	1985	3	7.4	20.37	11.9	no
Zawiya	Libya	1985	3	5.5	20.42	8.2	no
Wadi al Hayaa	Libya	1985	3	9.8	26.78	0	no
Manouba	Tunisia	1985	3	69.7	16.89	83.3	no
Jahra	Kuwait	1985	3	3.1	24.96	0.1	no
Tibesti	Chad	1985	3	4.6	26.78	0	no
Sanaag	Somaliland	1985	3	0	31.45	0.1	no
East	Cameroon	1985	3	170.4	30.16	74.1	no
Adamawa	Cameroon	1985	3	102.9	32.6	42.9	no
Mamou	Guinea	1985	3	20	32.7	33.3	no
Kindia	Guinea	1985	3	7.3	37.88	69.4	no
Faranah	Guinea	1985	3	20	34.96	62.6	no
Gombe	Nigeria	1985	3	5.4	37.09	15.2	no
Região de Bafatá	Guinea-Bissau	1985	3	0	37.06	119.4	no
Kanifing Municipal Council	The Gambia	1985	3	0	35.06	36.9	no
Punjab	Pakistan	1985	3	0.3	36.77	0	no
Balochistan	Pakistan	1985	3	0.8	33.67	0.6	no
Khyber Pakhtunkhwa	Pakistan	1985	3	15.7	17.73	0.8	no
Aqaba	Jordan	1985	3	6.8	22.53	0	no
South District	Israel	1985	3	18.3	21.82	0	no
Ash Sharqiyah North	Oman	1985	3	2.9	29.47	0.1	no
Ash Sharqiyah South	Oman	1985	3	2.9	29.45	0.1	no
Ad Dhahirah Governorate	Oman	1985	3	2.3	29.53	0.1	no
Sistan and Baluchestan Province	Iran	1985	3	6.3	26.04	0	no
Ad Dakhiliyah Governorate	Oman	1985	3	4.6	23.71	0.4	no
Al Batinah North Governorate	Oman	1985	3	2.6	29.33	0.1	no
Al Batinah South Governorate	Oman	1985	3	4.4	25.96	0.9	no
Ad Dali' Governorate	Yemen	1985	3	32	27.22	0.1	no
Gujarat	India	1985	3	0.9	37.88	13.1	no
Haryana	India	1985	3	4.6	33.09	0.3	no
Madhya Pradesh	India	1985	3	0.6	37.28	24.4	no
Ta'izz Governorate	Yemen	1985	3	25	28.84	0.1	no
Dire Dawa	Ethiopia	1985	3	50.2	29.13	1.1	no
Al Wusta Governorate	Oman	1985	3	0.4	31	0.1	no
Bordj Badji Mokhtar	Algeria	1985	3	0.1	30.99	0	no
Região de Quinara	Guinea-Bissau	1985	3	0	35.62	124.9	no
Região de Gabu	Guinea-Bissau	1985	3	0	38.07	94.2	no
Southern Red Sea Region	Eritrea	1985	3	9.9	31.68	0.1	no
Assouan	Egypt	1985	3	0	31.4	0	no
Togdheer	Somaliland	1985	3	12.8	29.07	0	no
Sool	Somaliland	1985	3	2.7	33.04	0.1	no
El Oued	Algeria	1985	3	6.1	21.88	0	no
Bani Walid	Libya	1985	3	3.8	23.33	0.1	no
Murqub	Libya	1985	3	6.9	20.84	12.7	no
Butnan	Libya	1985	3	6.4	19.43	0.2	no
Al Wahat	Libya	1985	3	3.1	23.29	0.2	no
Region of Crete	Greece	1985	3	126.3	11.38	175.9	no
Sohag Governorate	Egypt	1985	3	0	28.39	0.6	no
Beheira Governorate	Egypt	1985	3	3.5	25.15	0.1	no
Mount Lebanon Governorate	Lebanon	1985	3	45.7	13.49	135.5	no
Faiyum Governorate	Egypt	1985	3	2.9	25.67	0.4	no
Jabal al Akhdar	Libya	1985	3	15.9	16.83	28.9	no
Derna	Libya	1985	3	4	19.39	0.1	no
Sirte	Libya	1985	3	3.2	22.13	0.1	no
Minya Governate	Egypt	1985	3	4.5	28.37	0.5	no
Asyut Governorate	Egypt	1985	3	0	27.44	0.4	no
Suez Governorate	Egypt	1985	3	6.1	24.11	0.1	no
North Sinai	Egypt	1985	3	15.3	21.67	0.3	no
Ismailia	Egypt	1985	3	7.3	23.59	0.1	no
Monufia Governorate	Egypt	1985	3	3.1	24.54	0.1	no
Alexandria Governorate	Egypt	1985	3	4.8	23.34	0.3	no
Cairo Governorate	Egypt	1985	3	7.1	24.79	0.1	no
Guéra	Chad	1985	3	7.6	40.23	3.5	no
Chari-Baguirmi	Chad	1985	3	0	38.85	6.1	no
Savanes	Côte d'Ivoire	1985	3	45.9	36.57	32.9	no
Região de Bolama	Guinea-Bissau	1985	3	0	33.14	178.4	no
Região de Tombali	Guinea-Bissau	1985	3	0	34.46	192.6	no
Mandera	Kenya	1985	3	73	40.3	1.4	no
Gedo	Somaliland	1985	3	64.2	41.06	1.4	no
Bay	Somaliland	1985	3	31.8	34.95	3.6	no
Sidama	Ethiopia	1985	3	112.5	24.78	15.8	no
Marsabit	Kenya	1985	3	106.9	35.35	7.7	no
Hiiraan	Somaliland	1985	3	11.5	35.84	2.8	no
Bari	Somaliland	1985	3	2.9	32.47	0.1	no
Mudug	Somaliland	1985	3	3.9	33.87	1	no
Al Mahwit Governorate	Yemen	1985	3	4.6	28.3	0.2	no
Ali Sabieh	Djibouti	1985	3	13.5	30.52	0.1	no
Southern Nations	Ethiopia	1985	3	102.6	32.33	4.5	no
Harar	Ethiopia	1985	3	55.4	29.87	1.2	no
Kerman Province	Iran	1985	3	19.6	27.84	0.5	no
Al Buraymi Governorate	Oman	1985	3	2.3	30.87	0.1	no
Musandam Governorate	Oman	1985	3	3.7	28.41	0.5	no
Sa'dah Governorate	Yemen	1985	3	4.3	30.69	0.1	no
Judea and Samaria	Palestinian Territory	1985	3	55.5	16.78	70	no
Beni Suef Governorate	Egypt	1985	3	5.7	24.43	0	no
Addis Ababa	Ethiopia	1985	3	41.7	26.44	12	no
Tafilah	Jordan	1985	3	74.3	14.9	18.7	no
Raymah Governorate	Yemen	1985	3	15.5	27.14	0.4	no
Galgaduud	Somaliland	1985	3	6.1	34.99	1.1	no
Bakool	Somaliland	1985	3	15.8	34.29	2.7	no
Middle Shebelle	Somaliland	1985	3	4.6	34.28	3	no
Samburu	Kenya	1985	3	101.8	30.93	9	no
Meru	Kenya	1985	3	171.4	26.73	71.2	no
Embu County	Kenya	1985	3	160.7	31.51	48.7	no
Murang`a	Kenya	1985	3	178	28.83	65.8	no
Garissa County	Kenya	1985	3	40.6	36.37	8.4	no
Baringo	Kenya	1985	3	71.8	29.51	2.1	no
Machakos	Kenya	1985	3	142.7	30.74	39.6	no
Makueni	Kenya	1985	3	112.9	27.21	50.9	no
Isiolo County	Kenya	1985	3	100.8	32.62	11.3	no
Kitui	Kenya	1985	3	135.2	31.03	35.7	no
Nugaal	Somaliland	1985	3	3.3	33.11	0.1	no
Wajir	Kenya	1985	3	40.2	35.91	1.9	no
Kirinyaga County	Kenya	1985	3	168.1	31.22	38.4	no
Kiambu County	Kenya	1985	3	106.3	27.98	16.1	no
Nyeri	Kenya	1985	3	175.5	26.72	66	no
Tharaka-Nithi	Kenya	1985	3	76.2	33.54	15.7	no
Laikipia	Kenya	1985	3	116.3	32.39	9.8	no
Fars Province	Iran	1985	3	5	24.73	0.5	no
Bushehr Province	Iran	1985	3	7.8	20.3	0.8	no
Al-Basra Governorate	Iraq	1985	3	2.6	25.12	0.4	no
Nandi	Kenya	1985	3	157	26.94	40.5	no
Uasin Gishu	Kenya	1985	3	110.5	27.39	9.6	no
Eastern Equatoria	South Sudan	1985	3	114.3	32.95	25.4	no
Abim	Uganda	1985	3	87.7	30.34	10.5	no
Napak	Uganda	1985	3	89.9	30.76	9.2	no
Elgeyo-Marakwet	Kenya	1985	3	87.4	32.3	3.9	no
Trans Nzoia	Kenya	1985	3	128.1	28.84	12.7	no
Nyandarua	Kenya	1985	3	121.5	24.67	3.7	no
Bungoma	Kenya	1985	3	147.8	29.45	16.4	no
Kisumu	Kenya	1985	3	155.1	30.19	8.4	no
Moroto	Uganda	1985	3	72.2	31.28	5	no
Lamwo	Uganda	1985	3	100.5	34.04	22.4	no
Nakuru	Kenya	1985	3	99.3	26.99	4.6	no
Vihiga	Kenya	1985	3	212.1	29.07	87.8	no
Busia	Kenya	1985	3	195.3	29.51	67.5	no
Khost Province	Afghanistan	1985	3	16.9	18.27	0.7	no
Ituri	Democratic Republic of the Congo	1985	3	101.7	30.2	19.8	no
Capital Governorate	Bahrain	1985	3	1	24.65	0	no
Northern Governorate	Bahrain	1985	3	0.9	25.01	0	no
Kumi	Uganda	1985	3	125.2	30.82	10.6	no
Bukwo	Uganda	1985	3	111.2	26.59	15.8	no
Kaabong	Uganda	1985	3	63.6	28.94	7.3	no
Kitgum	Uganda	1985	3	96.8	33.29	12.3	no
Agago	Uganda	1985	3	111.7	32.28	12.9	no
Nakapiripirit	Uganda	1985	3	95.9	29.51	9.7	no
Katakwi	Uganda	1985	3	87.8	30.77	6.5	no
Amudat	Uganda	1985	3	81.7	30.05	4.6	no
Kajiado County	Kenya	1985	3	106.7	27.04	22.6	no
Tana River	Kenya	1985	3	52.2	33.33	18.1	no
Kericho	Kenya	1985	3	186.8	27.04	82.3	no
Narok	Kenya	1985	3	190.4	28	57.9	no
Turkana	Kenya	1985	3	62.6	33.58	0.2	no
Pader	Uganda	1985	3	106	32.49	13.8	no
Soroti	Uganda	1985	3	113.6	31.69	9.8	no
Kotido	Uganda	1985	3	70.9	30.38	6.1	no
Amuria	Uganda	1985	3	130.7	31.45	9.3	no
Otuke	Uganda	1985	3	100.8	31.83	12.4	no
Muscat	Oman	1985	3	2.8	28.44	0.1	no
Nairobi	Kenya	1985	3	93.7	27.89	16.3	no
Khuzestan Province	Iran	1985	3	8.4	25.93	0.7	no
Central Equatoria	South Sudan	1985	3	92.4	36.73	14	no
Jonglei	South Sudan	1985	3	64.2	36.76	10.6	no
Obock	Djibouti	1985	3	7.6	31.02	0.1	no
Kakamega	Kenya	1985	3	124.2	28.29	12.5	no
West Pokot	Kenya	1985	3	58.5	33.97	0.3	no
Al-Qadisiyah Governorate	Iraq	1985	3	3.7	23.57	0.2	no
Al-Anbar Governorate	Iraq	1985	3	12.7	20.84	0	no
Punjab	India	1985	3	2.4	32.5	0.3	no
South Khorasan Province	Iran	1985	3	13.4	20.86	0.1	no
Uttar Pradesh	India	1985	3	2.6	37.84	12.2	no
Northern Borders Region	Saudi Arabia	1985	3	24.8	21.65	0.1	no
Kandahar	Afghanistan	1985	3	16.8	23.5	0.6	no
Paktia Province	Afghanistan	1985	3	28.9	15.28	4.7	no
Kabul Province	Afghanistan	1985	3	18.5	13.94	6	no
Laghman Province	Afghanistan	1985	3	27.8	20.77	1.9	no
Mid-Western Development Region	Nepal	1985	3	3.2	32.72	24.3	no
Manyara	Tanzania	1985	3	94.4	27.06	38.8	no
Taita Taveta	Kenya	1985	3	62.8	29.81	22.2	no
Lamu	Kenya	1985	3	10.9	30.25	11.1	no
Trarza	Mauritania	1985	4	0	35.37	0	no
Brakna	Mauritania	1985	4	0	37.4	0	no
Tagant	Mauritania	1985	4	0.4	36.67	0	no
Makkah Region	Saudi Arabia	1985	4	17.7	36.17	0.1	no
Gorgol	Mauritania	1985	4	0	39.9	0.1	no
River Nile	Sudan	1985	4	0	39.97	0	no
Sennar State	Sudan	1985	4	0	40.84	0.6	no
Gezira State	Sudan	1985	4	0	40.4	0.5	no
Red Sea State	Sudan	1985	4	0.2	31.1	0	no
Tabuk Region	Saudi Arabia	1985	4	15.3	28.86	0	no
Al-Qassim Region	Saudi Arabia	1985	4	23.5	32.57	0.1	no
White Nile State	Sudan	1985	4	0	39.65	0.7	no
Woqooyi Galbeed	Somaliland	1985	4	27.4	30.91	0.1	no
Northen Red Sea Region	Eritrea	1985	4	13.5	33.71	0.4	no
Anseba	Eritrea	1985	4	60.6	28.08	1	no
Debub Region	Eritrea	1985	4	124.6	30.19	0.7	no
Tigray	Ethiopia	1985	4	76.3	32.83	4.4	no
North Kordofan State	Sudan	1985	4	0	38.83	0.1	no
New Valley Governorate	Egypt	1985	4	0	32.61	0.1	no
Al Madinah Region	Saudi Arabia	1985	4	31.2	34.26	0	no
Tahoua	Niger	1985	4	0	37.28	0	no
Djanet	Algeria	1985	4	0	29.32	0	no
Central Darfur	Sudan	1985	4	16.1	35.78	2.3	no
Eastern Region	Saudi Arabia	1985	4	9	36.84	0	no
Ménaka	Mali	1985	4	0	37.01	0	no
Rajasthan	India	1985	4	10.7	38.24	0.1	no
Riyadh Region	Saudi Arabia	1985	4	8.9	33.99	0.1	no
Shabwah Governorate	Yemen	1985	4	3.9	33.14	0.1	no
Abyan Governorate	Yemen	1985	4	11.4	30.85	0	no
Afar Region	Ethiopia	1985	4	28.9	37.1	0.2	no
Al Hudaydah Governorate	Yemen	1985	4	5.1	35.78	0.1	no
Kidal	Mali	1985	4	0	35.38	0	no
Al Bahah Region	Saudi Arabia	1985	4	10.8	35.84	0.1	no
Sindh	Pakistan	1985	4	8.7	40.14	0.4	no
Guidimaka	Mauritania	1985	4	4.4	39.67	1.2	no
Tiris Zemmour	Mauritania	1985	4	0	29.58	0	no
North Darfur State	Sudan	1985	4	4.6	35.53	0.7	no
Ennedi-Ouest	Chad	1985	4	0	37.35	0	no
Adrar	Mauritania	1985	4	0	33.7	0	no
Hodh Ech Chargui	Mauritania	1985	4	6.4	38.61	0	no
Tamanrasset	Algeria	1985	4	0	30.95	0	no
Oromia Region	Ethiopia	1985	4	166.5	23.9	21.7	no
Gash-Barka	Eritrea	1985	4	4.1	39.83	4	no
Wadi Fira	Chad	1985	4	0.3	34.51	0.2	no
Maekel Region	Eritrea	1985	4	66.9	25.99	0.9	no
Gedarif State	Sudan	1985	4	0.7	39.64	4.4	no
Western Bahr el Ghazal	South Sudan	1985	4	118.2	32.7	28.1	no
Tinduf	Algeria	1985	4	13.8	31.72	0	no
Hajjah Governorate	Yemen	1985	4	7.1	31.3	0.1	no
Hodh El Gharbi	Mauritania	1985	4	0.7	37.62	0	no
West Kurdufan	Sudan	1985	4	1.9	37.5	0.2	no
Inchiri	Mauritania	1985	4	0	34.84	0	no
Khartoum State	Sudan	1985	4	0	39.94	0.1	no
Ouaddaï	Chad	1985	4	1.8	36.01	0.8	no
In Guezzam	Algeria	1985	4	0	34.33	0	no
Tilimsen	Algeria	1985	4	25.4	22.06	2.7	no
Timimoune	Algeria	1985	4	0.6	33.47	0	no
Adrar	Algeria	1985	4	0.1	33.45	0	no
Mopti	Mali	1985	4	10.3	38.33	1.2	no
West Darfur State	Sudan	1985	4	5.4	36.48	1	no
Kanem	Chad	1985	4	0	38.18	0.1	no
Ouargla	Algeria	1985	4	4.4	30.12	0	no
Ségou	Mali	1985	4	3.7	39.57	0.2	no
Kayes	Mali	1985	4	1.9	39.89	1.3	no
Tadjourah	Djibouti	1985	4	29	32.21	0.1	no
Gao	Mali	1985	4	0	38.02	0.1	no
Timbuktu	Mali	1985	4	0.7	38.37	0	no
Koulikoro	Mali	1985	4	3.3	39.17	0.8	no
Diffa	Niger	1985	4	0	38.35	1.8	no
Matrouh	Egypt	1985	4	0	30.39	0.2	no
East Ennedi	Chad	1985	4	0.1	34.37	0	no
Batha	Chad	1985	4	0.2	39.77	0.7	no
Moyen-Chari	Chad	1985	4	25.8	37.4	14.8	no
Far-North	Cameroon	1985	4	1.8	37.9	9.2	no
Hadjer-Lamis	Chad	1985	4	0	38.31	1.6	no
Dikhil	Djibouti	1985	4	49.8	30.63	0	no
Borkou	Chad	1985	4	0	37.28	0	no
Sikasso	Mali	1985	4	7.8	37.18	8	no
Assaba	Mauritania	1985	4	1.1	39.12	0.2	no
Boké	Guinea	1985	4	22.7	38.16	55.9	no
Região de Oio	Guinea-Bissau	1985	4	0	36.1	83.3	no
Região de Cacheu	Guinea-Bissau	1985	4	0	33.17	126.1	no
Kasserine	Tunisia	1985	4	17	23.84	0.2	no
Al Kaf	Tunisia	1985	4	30.8	20.44	39.6	no
Kairouan	Tunisia	1985	4	18.4	24.38	6	no
Sousse	Tunisia	1985	4	23.5	21.74	11.4	no
Siliana	Tunisia	1985	4	26	22.72	12.6	no
Tunis	Tunisia	1985	4	38	22.18	61.8	no
Médéa	Algeria	1985	4	14.3	18.06	20.9	no
Oum El Bouaghi	Algeria	1985	4	19.3	20.43	29.2	no
Central River	The Gambia	1985	4	0	38.1	22.4	no
Lower River	The Gambia	1985	4	0	37.54	23.8	no
North Bank	The Gambia	1985	4	0	38.07	24.4	no
West Coast	The Gambia	1985	4	0	36.07	39.9	no
Al-Muthanna Governorate	Iraq	1985	4	10.2	32.02	0	no
Maysan Governorate	Iraq	1985	4	10.9	30.97	0.3	no
Dhi Qar Governorate	Iraq	1985	4	7.7	32.11	0.1	no
Upper River	The Gambia	1985	4	0	38.18	29	no
Kankan	Guinea	1985	4	15	38.55	32.1	no
Labé	Guinea	1985	4	33.7	35.56	54	no
Bauchi	Nigeria	1985	4	0.3	35.35	17.8	no
Gafsa	Tunisia	1985	4	12.1	26.24	0.3	no
South Darfur State	Sudan	1985	4	5.5	36.72	0.5	no
Tozeur	Tunisia	1985	4	9	27.49	0.1	no
Bizerte	Tunisia	1985	4	39.8	21.57	72.3	no
Zaghouan Governorate	Tunisia	1985	4	32.7	22.32	25.8	no
Jendouba	Tunisia	1985	4	23.2	22.56	93	no
Béja	Tunisia	1985	4	33.2	21.57	55.8	no
Médenine	Tunisia	1985	4	14.6	25.48	0.2	no
Sfax	Tunisia	1985	4	15.4	21.72	5.2	no
Gabès	Tunisia	1985	4	15.4	24.78	3.2	no
East Darfur State	Sudan	1985	4	2.4	37.03	0.1	no
Northern State	Sudan	1985	4	0	38.3	0	no
Bahr el Gazel	Chad	1985	4	0	38.53	0.2	no
Bejaia	Algeria	1985	4	20.6	20.13	155.2	no
Mila	Algeria	1985	4	26.8	20.45	153.4	no
El Bayadh	Algeria	1985	4	8.3	19.59	0.1	no
Tiaret	Algeria	1985	4	18.5	18.34	3.3	no
Laghouat	Algeria	1985	4	9.9	25.97	0.1	no
Bouira	Algeria	1985	4	18.5	19.94	136.3	no
Batna	Algeria	1985	4	18.4	16.68	8.7	no
Illizi	Algeria	1985	4	0.1	32.68	0	no
Naâma	Algeria	1985	4	2.8	24.52	0.1	no
Touggourt	Algeria	1985	4	4.9	29.33	0	no
Bashar	Algeria	1985	4	1.5	27.71	0	no
Sidi Bel Abbès	Algeria	1985	4	12.7	19.46	1.9	no
Mascara	Algeria	1985	4	20.4	19.64	2.4	no
Ouled Djellal	Algeria	1985	4	4.5	27.01	0.1	no
M'Sila	Algeria	1985	4	6	21.3	0.6	no
Chlef	Algeria	1985	4	16.6	19.36	12	no
Biskra	Algeria	1985	4	6.1	27.01	0.1	no
Djelfa	Algeria	1985	4	4.8	20.58	1	no
Ghardaia	Algeria	1985	4	8.8	28.38	0.1	no
Constantine	Algeria	1985	4	23.4	19.69	52.6	no
Murzuq	Libya	1985	4	0	30.88	0	no
Sabha	Libya	1985	4	0	30.47	0	no
Al Jawf Region	Saudi Arabia	1985	4	14.3	28.62	0	no
Mayo-Kebbi Est	Chad	1985	4	3.4	37.4	13.8	no
Tébessa	Algeria	1985	4	28.3	19.88	3.3	no
Relizane	Algeria	1985	4	18.5	19.25	4.8	no
Bordj Bou Arreridj	Algeria	1985	4	15	18.66	16	no
Blida	Algeria	1985	4	18.4	19.65	97	no
Khenchela	Algeria	1985	4	20.5	20.61	3.2	no
Souk Ahras	Algeria	1985	4	33.1	20.45	157.3	no
Boumerdès	Algeria	1985	4	22.4	20.83	158.2	no
Lazio	Italy	1985	4	23.3	18.73	152.5	no
Tizi Ouzou	Algeria	1985	4	25.7	19.44	177.6	no
Maan	Jordan	1985	4	11.6	24.44	0.1	no
Ahmadi	Kuwait	1985	4	6.1	32.16	0.1	no
Najran Region	Saudi Arabia	1985	4	26.2	32.85	0.4	no
'Asir Region	Saudi Arabia	1985	4	30.2	33.71	0.4	no
Somali Region	Ethiopia	1985	4	64.4	29.92	0.1	no
Saïda	Algeria	1985	4	16.5	18.39	1.7	no
In Salah	Algeria	1985	4	0	33.37	0	no
El Menia	Algeria	1985	4	3.2	29.57	0	no
Beni Abbes	Algeria	1985	4	0	32.48	0	no
Setif	Algeria	1985	4	16.8	18.39	46.3	no
El M'Ghair	Algeria	1985	4	5.3	29.13	0.1	no
Dakhlet Nouadhibou	Mauritania	1985	4	0	28.36	0	no
Hayel Region	Saudi Arabia	1985	4	55.2	31.81	1.3	no
Ben Arous	Tunisia	1985	4	38	22.18	61.8	no
Tataouine	Tunisia	1985	4	14.5	25.36	0.1	no
Ariana	Tunisia	1985	4	38.9	22.03	70.1	no
Arta	Djibouti	1985	4	62.4	30.68	0.1	no
Yoboki	Djibouti	1985	4	22.6	32.64	0	no
South Kordofan State	Sudan	1985	4	0.9	36.91	2.5	no
Ghat	Libya	1985	4	0	32.56	0	no
Kufra	Libya	1985	4	0	32.56	0	no
Jufra	Libya	1985	4	0.1	27.68	0	no
Sidi Bouzid	Tunisia	1985	4	15	23.64	1.8	no
Lahij Governorate	Yemen	1985	4	42.9	30.72	0	no
Hadramaut Governorate	Yemen	1985	4	1.2	25.66	0.1	no
Marib Governorate	Yemen	1985	4	25.9	30.68	0	no
Dhamar Governorate	Yemen	1985	4	67.3	27.81	0.1	no
Sana'a Governorate	Yemen	1985	4	55.4	24.67	0.2	no
Amran Governorate	Yemen	1985	4	35.1	26.36	0.1	no
Al Jawf Governorate	Yemen	1985	4	20.2	32.61	0	no
Ibb Governorate	Yemen	1985	4	102.1	24.78	0.5	no
Amanat Al Asimah	Yemen	1985	4	60.7	27.32	0.1	no
Al Bayda' Governorate	Yemen	1985	4	67.8	28.5	0	no
Nabeul	Tunisia	1985	4	43.6	22.28	72.6	no
Kébili	Tunisia	1985	4	9.5	27.88	0.1	no
Blue Nile State	Sudan	1985	4	17.3	37.85	23.5	no
Jabal al Gharbi	Libya	1985	4	1.2	28.29	0	no
Algiers	Algeria	1985	4	16.6	20.88	123	no
Wadi al Shatii	Libya	1985	4	0.6	28.24	0	no
Nuqat al Khams	Libya	1985	4	11.4	24.17	0.2	no
Nalut	Libya	1985	4	14.9	25.04	0.1	no
Jafara	Libya	1985	4	17.5	26.26	8.1	no
Tripoli	Libya	1985	4	16.6	24.65	9.2	no
Zawiya	Libya	1985	4	15.2	24.85	6.4	no
Wadi al Hayaa	Libya	1985	4	0	31.3	0	no
Manouba	Tunisia	1985	4	33.1	22.04	35.8	no
Jahra	Kuwait	1985	4	8.6	32.27	0.1	no
Tibesti	Chad	1985	4	2.4	28.06	0	no
Sanaag	Somaliland	1985	4	6.8	32.8	0.1	no
East	Cameroon	1985	4	156.9	28.27	112.1	no
Adamawa	Cameroon	1985	4	38.3	29.77	36.2	no
Mamou	Guinea	1985	4	67.1	31.25	28	no
Kindia	Guinea	1985	4	38.4	36.67	56.1	no
Faranah	Guinea	1985	4	48.6	33.38	50.8	no
Gombe	Nigeria	1985	4	2.3	35.2	13.6	no
Região de Bafatá	Guinea-Bissau	1985	4	0	36.33	91.4	no
Kanifing Municipal Council	The Gambia	1985	4	0	33.22	33.1	no
Punjab	Pakistan	1985	4	9.9	39.51	0	no
Balochistan	Pakistan	1985	4	45.4	33.94	0.6	no
Khyber Pakhtunkhwa	Pakistan	1985	4	56.3	22.11	0.7	no
Aqaba	Jordan	1985	4	1.2	27.12	0	no
South District	Israel	1985	4	4.3	25.48	0	no
Ash Sharqiyah North	Oman	1985	4	0.1	32.42	0.1	no
Ash Sharqiyah South	Oman	1985	4	0.1	32.14	0.1	no
Ad Dhahirah Governorate	Oman	1985	4	0.1	33.64	0.1	no
Sistan and Baluchestan Province	Iran	1985	4	3.8	30.15	0	no
Ad Dakhiliyah Governorate	Oman	1985	4	0.2	27.02	0.4	no
Al Batinah North Governorate	Oman	1985	4	0.3	33.17	0.1	no
Al Batinah South Governorate	Oman	1985	4	0.2	29.51	0.9	no
Ad Dali' Governorate	Yemen	1985	4	93.7	26.7	0.1	no
Gujarat	India	1985	4	0	39.15	11.7	no
Haryana	India	1985	4	7	37.4	0.3	no
Madhya Pradesh	India	1985	4	9.7	38.09	21.3	no
Ta'izz Governorate	Yemen	1985	4	66.1	29.58	0.1	no
Dire Dawa	Ethiopia	1985	4	135.9	26.94	1	no
Al Wusta Governorate	Oman	1985	4	0	34.61	0.1	no
Bordj Badji Mokhtar	Algeria	1985	4	0	34.65	0	no
Região de Quinara	Guinea-Bissau	1985	4	0.2	34.9	94.8	no
Região de Gabu	Guinea-Bissau	1985	4	0.1	37.39	74.1	no
Southern Red Sea Region	Eritrea	1985	4	28.7	32.14	0.1	no
Assouan	Egypt	1985	4	0	34.66	0	no
Togdheer	Somaliland	1985	4	76.4	28.77	0	no
Sool	Somaliland	1985	4	4.4	33.05	0.1	no
El Oued	Algeria	1985	4	6.8	28.37	0	no
Bani Walid	Libya	1985	4	2.3	27.65	0.1	no
Murqub	Libya	1985	4	10.3	24.98	9.8	no
Butnan	Libya	1985	4	11.4	23.18	0.2	no
Al Wahat	Libya	1985	4	0.9	28.19	0.2	no
Region of Crete	Greece	1985	4	67.7	17.23	148.6	no
Sohag Governorate	Egypt	1985	4	0	32.36	0.6	no
Beheira Governorate	Egypt	1985	4	3.2	28.74	0.1	no
Mount Lebanon Governorate	Lebanon	1985	4	22.2	19.13	79.9	no
Faiyum Governorate	Egypt	1985	4	0	30.12	0.4	no
Jabal al Akhdar	Libya	1985	4	10.9	22.25	20.6	no
Derna	Libya	1985	4	2.8	24.13	0.1	no
Sirte	Libya	1985	4	1.1	26.16	0.1	no
Minya Governate	Egypt	1985	4	0	32.52	0.5	no
Asyut Governorate	Egypt	1985	4	0	31.5	0.4	no
Suez Governorate	Egypt	1985	4	2.2	28.53	0.1	no
North Sinai	Egypt	1985	4	9.5	24.67	0.3	no
Ismailia	Egypt	1985	4	5.3	27.84	0.1	no
Monufia Governorate	Egypt	1985	4	2.4	28.56	0.1	no
Alexandria Governorate	Egypt	1985	4	1.1	26.82	0.3	no
Cairo Governorate	Egypt	1985	4	0.5	29.65	0.1	no
Guéra	Chad	1985	4	0.7	39.24	3.3	no
Chari-Baguirmi	Chad	1985	4	1.1	37.82	5.9	no
Savanes	Côte d'Ivoire	1985	4	40.3	35.51	28.3	no
Região de Bolama	Guinea-Bissau	1985	4	0	32.41	128.3	no
Região de Tombali	Guinea-Bissau	1985	4	0	33.83	137.3	no
Mandera	Kenya	1985	4	81.9	35.62	1.4	no
Gedo	Somaliland	1985	4	87.8	36.13	1.3	no
Bay	Somaliland	1985	4	149.7	32.79	4.3	no
Sidama	Ethiopia	1985	4	218.2	21.59	110.2	no
Marsabit	Kenya	1985	4	185.1	30.3	51	no
Hiiraan	Somaliland	1985	4	99.9	35.35	2.7	no
Bari	Somaliland	1985	4	11.6	35.46	0.1	no
Mudug	Somaliland	1985	4	3.6	33.05	1	no
Al Mahwit Governorate	Yemen	1985	4	38.5	27.12	0.2	no
Ali Sabieh	Djibouti	1985	4	62.9	30.93	0.1	no
Southern Nations	Ethiopia	1985	4	156.7	28.09	11.9	no
Harar	Ethiopia	1985	4	127.3	26.39	1.1	no
Kerman Province	Iran	1985	4	1.8	31.94	0.5	no
Al Buraymi Governorate	Oman	1985	4	0.3	35.56	0.1	no
Musandam Governorate	Oman	1985	4	0.6	32.51	0.5	no
Sa'dah Governorate	Yemen	1985	4	21.5	31.52	0.1	no
Judea and Samaria	Palestinian Territory	1985	4	40.6	21.09	39.8	no
Beni Suef Governorate	Egypt	1985	4	0.7	28.75	0	no
Addis Ababa	Ethiopia	1985	4	95.1	23.99	10.6	no
Tafilah	Jordan	1985	4	40	19.26	14.1	no
Raymah Governorate	Yemen	1985	4	66.1	26.39	0.4	no
Galgaduud	Somaliland	1985	4	27.9	34.32	1.1	no
Bakool	Somaliland	1985	4	145	32.97	2.6	no
Middle Shebelle	Somaliland	1985	4	129.5	34.49	2.9	no
Samburu	Kenya	1985	4	187.6	29.1	61.7	no
Meru	Kenya	1985	4	235.5	25.07	135.2	no
Embu County	Kenya	1985	4	191.8	30.07	104.7	no
Murang`a	Kenya	1985	4	335.9	27.11	132.6	no
Garissa County	Kenya	1985	4	41.1	35.33	7.2	no
Baringo	Kenya	1985	4	153	27.66	22.8	no
Machakos	Kenya	1985	4	191.8	29.58	96.3	no
Makueni	Kenya	1985	4	196.1	25.52	125.8	no
Isiolo County	Kenya	1985	4	122.7	30.83	9.9	no
Kitui	Kenya	1985	4	152.6	29.72	56.4	no
Nugaal	Somaliland	1985	4	0	33.14	0.1	no
Wajir	Kenya	1985	4	92.2	33.78	1.8	no
Kirinyaga County	Kenya	1985	4	370.3	29.87	152.1	no
Kiambu County	Kenya	1985	4	176.4	25.99	63.9	no
Nyeri	Kenya	1985	4	461.1	25.07	113.9	no
Tharaka-Nithi	Kenya	1985	4	130.5	32.1	14.3	no
Laikipia	Kenya	1985	4	168.6	30.77	33.2	no
Fars Province	Iran	1985	4	0.4	29.83	0.5	no
Bushehr Province	Iran	1985	4	0.6	27.13	0.8	no
Al-Basra Governorate	Iraq	1985	4	5.7	32.03	0.4	no
Nandi	Kenya	1985	4	274	25.04	133.9	no
Uasin Gishu	Kenya	1985	4	191.8	25.28	77	no
Eastern Equatoria	South Sudan	1985	4	132.1	29.51	25.3	no
Abim	Uganda	1985	4	136.9	26.99	17.4	no
Napak	Uganda	1985	4	138.5	27.55	15.2	no
Elgeyo-Marakwet	Kenya	1985	4	186.8	30.06	48.9	no
Trans Nzoia	Kenya	1985	4	215	26.18	98.7	no
Nyandarua	Kenya	1985	4	107.6	22.77	6	no
Bungoma	Kenya	1985	4	212.9	27.24	99	no
Kisumu	Kenya	1985	4	214	28.14	87.2	no
Moroto	Uganda	1985	4	136.9	27.93	4.8	no
Lamwo	Uganda	1985	4	128	29.43	22.2	no
Nakuru	Kenya	1985	4	215	24.9	101.6	no
Vihiga	Kenya	1985	4	288.5	26.77	104.1	no
Busia	Kenya	1985	4	313	27.14	98.8	no
Khost Province	Afghanistan	1985	4	57.3	22.48	0.7	no
Ituri	Democratic Republic of the Congo	1985	4	156.7	26.88	53.4	no
Capital Governorate	Bahrain	1985	4	0.7	29.81	0	no
Northern Governorate	Bahrain	1985	4	0.8	30.51	0	no
Kumi	Uganda	1985	4	250.5	27.83	92.8	no
Bukwo	Uganda	1985	4	195.2	23.99	89.9	no
Kaabong	Uganda	1985	4	101.8	25.43	6.9	no
Kitgum	Uganda	1985	4	124	29.25	11.3	no
Agago	Uganda	1985	4	130.8	28.77	12.6	no
Nakapiripirit	Uganda	1985	4	167	26.42	47.4	no
Katakwi	Uganda	1985	4	168.8	27.6	43.7	no
Amudat	Uganda	1985	4	138.7	27.46	11.9	no
Kajiado County	Kenya	1985	4	158.9	24.62	60.5	no
Tana River	Kenya	1985	4	58.3	32.92	15	no
Kericho	Kenya	1985	4	341.9	24.46	116.3	no
Narok	Kenya	1985	4	257.7	25.91	82.1	no
Turkana	Kenya	1985	4	112.2	30.61	0.2	no
Pader	Uganda	1985	4	134.5	28.58	15.6	no
Soroti	Uganda	1985	4	221.1	28.75	84.9	no
Kotido	Uganda	1985	4	107.5	26.81	5.8	no
Amuria	Uganda	1985	4	223.4	27.85	77.7	no
Otuke	Uganda	1985	4	138.5	28.22	18.4	no
Muscat	Oman	1985	4	0.2	31.81	0.1	no
Nairobi	Kenya	1985	4	168	25.61	55.8	no
Khuzestan Province	Iran	1985	4	4	31.96	0.7	no
Central Equatoria	South Sudan	1985	4	151.9	32.84	21.3	no
Jonglei	South Sudan	1985	4	126.2	33.54	10	no
Obock	Djibouti	1985	4	12.9	31.78	0.1	no
Kakamega	Kenya	1985	4	199.8	26.35	82.7	no
West Pokot	Kenya	1985	4	99.7	30.78	0.3	no
Al-Qadisiyah Governorate	Iraq	1985	4	9	31.53	0.2	no
Al-Anbar Governorate	Iraq	1985	4	3	29.44	0	no
Punjab	India	1985	4	9.3	36.32	0.3	no
South Khorasan Province	Iran	1985	4	3.6	28.52	0.1	no
Uttar Pradesh	India	1985	4	2.6	40.52	10.8	no
Northern Borders Region	Saudi Arabia	1985	4	5.1	28.78	0.1	no
Kandahar	Afghanistan	1985	4	15.2	29.57	0.6	no
Paktia Province	Afghanistan	1985	4	83	20.61	3.8	no
Kabul Province	Afghanistan	1985	4	62.8	20.86	4.1	no
Laghman Province	Afghanistan	1985	4	85.5	26.82	1.8	no
Mid-Western Development Region	Nepal	1985	4	13.4	35.93	21	no
Manyara	Tanzania	1985	4	84.8	24.71	30.6	no
Taita Taveta	Kenya	1985	4	96.5	27.91	18.3	no
Lamu	Kenya	1985	4	114.1	30.74	10.1	no
Trarza	Mauritania	1985	5	0	37.35	0	no
Brakna	Mauritania	1985	5	0	40.53	0	no
Tagant	Mauritania	1985	5	0	40.94	0	no
Makkah Region	Saudi Arabia	1985	5	26.2	38.28	0.1	no
Gorgol	Mauritania	1985	5	1	42.54	0.1	no
River Nile	Sudan	1985	5	15.1	41.4	0	no
Sennar State	Sudan	1985	5	26.4	40.76	0.6	no
Gezira State	Sudan	1985	5	17.6	41.7	0.5	no
Red Sea State	Sudan	1985	5	0.8	35.25	0	no
Tabuk Region	Saudi Arabia	1985	5	12.6	33.41	0	no
Al-Qassim Region	Saudi Arabia	1985	5	9.9	38.64	0.1	no
White Nile State	Sudan	1985	5	5.7	40.63	0.6	no
Woqooyi Galbeed	Somaliland	1985	5	20.4	34.4	0.1	no
Northen Red Sea Region	Eritrea	1985	5	14.1	36.78	0.4	no
Anseba	Eritrea	1985	5	105.3	29.28	1	no
Debub Region	Eritrea	1985	5	105.2	30.86	0.7	no
Tigray	Ethiopia	1985	5	68.1	32.41	4.2	no
North Kordofan State	Sudan	1985	5	2.2	39.87	0.1	no
New Valley Governorate	Egypt	1985	5	0	37.78	0.1	no
Al Madinah Region	Saudi Arabia	1985	5	4.5	38.43	0	no
Tahoua	Niger	1985	5	0.4	41.91	0	no
Djanet	Algeria	1985	5	0	35.88	0	no
Central Darfur	Sudan	1985	5	12.4	36.12	2.2	no
Eastern Region	Saudi Arabia	1985	5	1.5	40.75	0	no
Ménaka	Mali	1985	5	0.1	41.67	0	no
Rajasthan	India	1985	5	9.7	42.42	0.1	no
Riyadh Region	Saudi Arabia	1985	5	13.1	39.81	0.1	no
Shabwah Governorate	Yemen	1985	5	1	35.59	0.1	no
Abyan Governorate	Yemen	1985	5	5.1	33.22	0	no
Afar Region	Ethiopia	1985	5	18.1	39.16	0.2	no
Al Hudaydah Governorate	Yemen	1985	5	1.1	37.59	0.1	no
Kidal	Mali	1985	5	0	40.15	0	no
Al Bahah Region	Saudi Arabia	1985	5	42.5	38.96	0.1	no
Sindh	Pakistan	1985	5	1.9	44.06	0.4	no
Guidimaka	Mauritania	1985	5	1	42.26	1.1	no
Tiris Zemmour	Mauritania	1985	5	0	30.91	0	no
North Darfur State	Sudan	1985	5	11.4	37.2	0.6	no
Ennedi-Ouest	Chad	1985	5	6	40.69	0	no
Adrar	Mauritania	1985	5	0	36.55	0	no
Hodh Ech Chargui	Mauritania	1985	5	0.4	42.21	0	no
Tamanrasset	Algeria	1985	5	0.4	36.87	0	no
Oromia Region	Ethiopia	1985	5	72.2	24.83	8	no
Gash-Barka	Eritrea	1985	5	70.5	38.66	3.9	no
Wadi Fira	Chad	1985	5	12.8	36.91	0.2	no
Maekel Region	Eritrea	1985	5	95.3	27.3	0.9	no
Gedarif State	Sudan	1985	5	38	37.82	4.3	no
Western Bahr el Ghazal	South Sudan	1985	5	170.9	31.84	66.1	no
Tinduf	Algeria	1985	5	0	32.86	0	no
Hajjah Governorate	Yemen	1985	5	1.7	34	0.1	no
Hodh El Gharbi	Mauritania	1985	5	0.3	41.7	0	no
West Kurdufan	Sudan	1985	5	17.4	38.12	0.2	no
Inchiri	Mauritania	1985	5	0	37.63	0	no
Khartoum State	Sudan	1985	5	10	41.98	0.1	no
Ouaddaï	Chad	1985	5	22.8	37.77	0.8	no
In Guezzam	Algeria	1985	5	0	39.18	0	no
Tilimsen	Algeria	1985	5	38.3	22.44	2.5	no
Timimoune	Algeria	1985	5	0.1	36.46	0	no
Adrar	Algeria	1985	5	0	36.16	0	no
Mopti	Mali	1985	5	3.5	42.17	1.1	no
West Darfur State	Sudan	1985	5	18.2	38.1	0.9	no
Kanem	Chad	1985	5	2	41.41	0.1	no
Ouargla	Algeria	1985	5	1.2	33.65	0	no
Ségou	Mali	1985	5	0.1	42.64	0.2	no
Kayes	Mali	1985	5	1.7	42.36	1.3	no
Tadjourah	Djibouti	1985	5	5.6	34.55	0.1	no
Gao	Mali	1985	5	2.5	41.33	0.1	no
Timbuktu	Mali	1985	5	0	41.93	0	no
Koulikoro	Mali	1985	5	0.8	41.63	0.8	no
Diffa	Niger	1985	5	2	41.24	1.8	no
Matrouh	Egypt	1985	5	0	33.9	0.2	no
East Ennedi	Chad	1985	5	5.1	37.43	0	no
Batha	Chad	1985	5	3.3	40.96	0.7	no
Moyen-Chari	Chad	1985	5	45.5	35.6	13.9	no
Far-North	Cameroon	1985	5	26.2	37.39	8.8	no
Hadjer-Lamis	Chad	1985	5	8.8	39.96	1.6	no
Dikhil	Djibouti	1985	5	6.7	33.4	0	no
Borkou	Chad	1985	5	5.7	40.7	0	no
Sikasso	Mali	1985	5	48.1	37.87	7.6	no
Assaba	Mauritania	1985	5	0.7	42.26	0.2	no
Boké	Guinea	1985	5	22.6	37.68	47.1	no
Região de Oio	Guinea-Bissau	1985	5	0.6	34.8	69.1	no
Região de Cacheu	Guinea-Bissau	1985	5	0	31.91	101.1	no
Kasserine	Tunisia	1985	5	30.3	28.22	0.2	no
Al Kaf	Tunisia	1985	5	56.8	24.04	26.2	no
Kairouan	Tunisia	1985	5	30.8	28.34	5	no
Sousse	Tunisia	1985	5	27.5	24.45	9.4	no
Siliana	Tunisia	1985	5	48.6	27.54	9.6	no
Tunis	Tunisia	1985	5	38.6	24.78	37	no
Médéa	Algeria	1985	5	98.2	19.99	14.4	no
Oum El Bouaghi	Algeria	1985	5	70.2	24.15	20.2	no
Central River	The Gambia	1985	5	0.3	37.25	20.6	no
Lower River	The Gambia	1985	5	0.4	36.71	21.9	no
North Bank	The Gambia	1985	5	0.5	37.25	22.3	no
West Coast	The Gambia	1985	5	0.2	34.97	35.5	no
Al-Muthanna Governorate	Iraq	1985	5	1	38.92	0	no
Maysan Governorate	Iraq	1985	5	5.4	38.13	0.3	no
Dhi Qar Governorate	Iraq	1985	5	3.6	38.92	0.1	no
Upper River	The Gambia	1985	5	0	38.49	26.3	no
Kankan	Guinea	1985	5	34.2	39.8	28.5	no
Labé	Guinea	1985	5	31.8	35.51	45.6	no
Bauchi	Nigeria	1985	5	91.9	35.59	15.9	no
Gafsa	Tunisia	1985	5	16.3	29.65	0.3	no
South Darfur State	Sudan	1985	5	9.4	37.45	0.5	no
Tozeur	Tunisia	1985	5	22.7	31.29	0.1	no
Bizerte	Tunisia	1985	5	39.5	25.12	39.1	no
Zaghouan Governorate	Tunisia	1985	5	43	25.82	17.9	no
Jendouba	Tunisia	1985	5	44.7	26.07	52.1	no
Béja	Tunisia	1985	5	50.3	24.89	33	no
Médenine	Tunisia	1985	5	1.8	28.58	0.2	no
Sfax	Tunisia	1985	5	12.6	24.63	4.6	no
Gabès	Tunisia	1985	5	2.9	27.51	2.8	no
East Darfur State	Sudan	1985	5	7.1	38.64	0.1	no
Northern State	Sudan	1985	5	0	41.74	0	no
Bahr el Gazel	Chad	1985	5	3.5	40.13	0.2	no
Bejaia	Algeria	1985	5	75.3	21.16	127.5	no
Mila	Algeria	1985	5	80.5	22.49	124.4	no
El Bayadh	Algeria	1985	5	32	22.06	0.1	no
Tiaret	Algeria	1985	5	51.5	20.44	2.7	no
Laghouat	Algeria	1985	5	6.7	29.3	0.1	no
Bouira	Algeria	1985	5	105	22.26	116.3	no
Batna	Algeria	1985	5	93.6	18.61	6	no
Illizi	Algeria	1985	5	0	37.94	0	no
Naâma	Algeria	1985	5	38.6	25.42	0.1	no
Touggourt	Algeria	1985	5	9.5	32.98	0	no
Bashar	Algeria	1985	5	11.9	30.05	0	no
Sidi Bel Abbès	Algeria	1985	5	49.9	20.6	1.7	no
Mascara	Algeria	1985	5	42.8	21.31	2	no
Ouled Djellal	Algeria	1985	5	31.1	30.69	0.1	no
M'Sila	Algeria	1985	5	70.6	23.7	0.6	no
Chlef	Algeria	1985	5	41.7	22.09	9	no
Biskra	Algeria	1985	5	34.8	31.12	0.1	no
Djelfa	Algeria	1985	5	83.6	22.34	0.9	no
Ghardaia	Algeria	1985	5	2.2	31.96	0.1	no
Constantine	Algeria	1985	5	71.4	22.53	32.3	no
Murzuq	Libya	1985	5	0	37.09	0	no
Sabha	Libya	1985	5	0	35.8	0	no
Al Jawf Region	Saudi Arabia	1985	5	0	34.24	0	no
Mayo-Kebbi Est	Chad	1985	5	35.9	36.28	13.1	no
Tébessa	Algeria	1985	5	66.7	23.3	2.7	no
Relizane	Algeria	1985	5	51	21.4	4	no
Bordj Bou Arreridj	Algeria	1985	5	87.1	21.49	11.2	no
Blida	Algeria	1985	5	124.1	21.04	91.7	no
Khenchela	Algeria	1985	5	92.3	23.69	2.7	no
Souk Ahras	Algeria	1985	5	67.5	23.12	120.8	no
Boumerdès	Algeria	1985	5	112.3	22.26	146.4	no
Lazio	Italy	1985	5	35.9	22.51	109.5	no
Tizi Ouzou	Algeria	1985	5	99	20.73	160.6	no
Maan	Jordan	1985	5	8.3	30.16	0.1	no
Ahmadi	Kuwait	1985	5	0.8	38.95	0.1	no
Najran Region	Saudi Arabia	1985	5	21.4	35.61	0.3	no
'Asir Region	Saudi Arabia	1985	5	32.5	37.42	0.3	no
Somali Region	Ethiopia	1985	5	10.8	32.59	0.1	no
Saïda	Algeria	1985	5	39.9	20.32	1.5	no
In Salah	Algeria	1985	5	0	38.03	0	no
El Menia	Algeria	1985	5	0.1	32.45	0	no
Beni Abbes	Algeria	1985	5	0	34.94	0	no
Setif	Algeria	1985	5	76.9	21.31	30	no
El M'Ghair	Algeria	1985	5	12.7	32.88	0.1	no
Dakhlet Nouadhibou	Mauritania	1985	5	0	29.04	0	no
Hayel Region	Saudi Arabia	1985	5	15.5	36.25	1.1	no
Ben Arous	Tunisia	1985	5	38.6	24.78	37	no
Tataouine	Tunisia	1985	5	2.2	28.69	0.1	no
Ariana	Tunisia	1985	5	39.6	24.38	40.4	no
Arta	Djibouti	1985	5	5.9	33.02	0.1	no
Yoboki	Djibouti	1985	5	3.2	35.84	0	no
South Kordofan State	Sudan	1985	5	23.8	37.02	2.4	no
Ghat	Libya	1985	5	0	38.48	0	no
Kufra	Libya	1985	5	0	39.86	0	no
Jufra	Libya	1985	5	0.1	31.45	0	no
Sidi Bouzid	Tunisia	1985	5	15.2	27.61	1.7	no
Lahij Governorate	Yemen	1985	5	26	33.28	0	no
Hadramaut Governorate	Yemen	1985	5	0.8	27.56	0.1	no
Marib Governorate	Yemen	1985	5	45.7	32.92	0	no
Dhamar Governorate	Yemen	1985	5	85.2	28.43	0.1	no
Sana'a Governorate	Yemen	1985	5	110.9	25.42	0.2	no
Amran Governorate	Yemen	1985	5	102	27.58	0.1	no
Al Jawf Governorate	Yemen	1985	5	31.6	35.08	0	no
Ibb Governorate	Yemen	1985	5	85.1	25.2	0.5	no
Amanat Al Asimah	Yemen	1985	5	94.2	28.8	0.1	no
Al Bayda' Governorate	Yemen	1985	5	61.5	30.09	0	no
Nabeul	Tunisia	1985	5	40.5	25.39	41.9	no
Kébili	Tunisia	1985	5	8.8	31.2	0.1	no
Blue Nile State	Sudan	1985	5	71.6	35.13	20.9	no
Jabal al Gharbi	Libya	1985	5	0.8	32.75	0	no
Algiers	Algeria	1985	5	93.1	21.97	106	no
Wadi al Shatii	Libya	1985	5	0.2	32.89	0	no
Nuqat al Khams	Libya	1985	5	0.5	27.11	0.2	no
Nalut	Libya	1985	5	0.8	28.96	0.1	no
Jafara	Libya	1985	5	0.7	30.23	6.7	no
Tripoli	Libya	1985	5	0.7	27.41	7.6	no
Zawiya	Libya	1985	5	0.3	28.17	5.2	no
Wadi al Hayaa	Libya	1985	5	0	36.59	0	no
Manouba	Tunisia	1985	5	40.1	25.64	24.2	no
Jahra	Kuwait	1985	5	0.9	38.67	0.1	no
Tibesti	Chad	1985	5	71.1	35.68	0	no
Sanaag	Somaliland	1985	5	4.4	35.57	0.1	no
East	Cameroon	1985	5	219.3	27.76	142.8	no
Adamawa	Cameroon	1985	5	148.2	28.66	58	no
Mamou	Guinea	1985	5	76.3	30.98	24.2	no
Kindia	Guinea	1985	5	66.8	35.34	47.2	no
Faranah	Guinea	1985	5	94.9	32.54	42.9	no
Gombe	Nigeria	1985	5	54.5	35.32	12.3	no
Região de Bafatá	Guinea-Bissau	1985	5	0.9	35.28	74.5	no
Kanifing Municipal Council	The Gambia	1985	5	0	32.24	30	no
Punjab	Pakistan	1985	5	6	43.77	0	no
Balochistan	Pakistan	1985	5	1.8	37.08	0.6	no
Khyber Pakhtunkhwa	Pakistan	1985	5	19.8	27.52	0.7	no
Aqaba	Jordan	1985	5	0	33.02	0	no
South District	Israel	1985	5	2.2	31.45	0	no
Ash Sharqiyah North	Oman	1985	5	0	36.46	0.1	no
Ash Sharqiyah South	Oman	1985	5	0	35.76	0.1	no
Ad Dhahirah Governorate	Oman	1985	5	0	38.12	0.1	no
Sistan and Baluchestan Province	Iran	1985	5	0.1	35.45	0	no
Ad Dakhiliyah Governorate	Oman	1985	5	0	30.39	0.4	no
Al Batinah North Governorate	Oman	1985	5	0	36.97	0.1	no
Al Batinah South Governorate	Oman	1985	5	0	33.57	0.8	no
Ad Dali' Governorate	Yemen	1985	5	75.1	27.77	0.1	no
Gujarat	India	1985	5	3.3	42.06	10.5	no
Haryana	India	1985	5	4	41.81	0.3	no
Madhya Pradesh	India	1985	5	2.6	40.03	19	no
Ta'izz Governorate	Yemen	1985	5	36.9	32.21	0.1	no
Dire Dawa	Ethiopia	1985	5	55	29.08	1	no
Al Wusta Governorate	Oman	1985	5	0	38.84	0.1	no
Bordj Badji Mokhtar	Algeria	1985	5	0	39.55	0	no
Região de Quinara	Guinea-Bissau	1985	5	1.3	34.08	76.9	no
Região de Gabu	Guinea-Bissau	1985	5	0	36.82	61.4	no
Southern Red Sea Region	Eritrea	1985	5	15.3	33.63	0.1	no
Assouan	Egypt	1985	5	0	39.45	0	no
Togdheer	Somaliland	1985	5	118.4	29.62	0	no
Sool	Somaliland	1985	5	74.6	32.35	0.1	no
El Oued	Algeria	1985	5	14.8	32.16	0	no
Bani Walid	Libya	1985	5	0.9	31.96	0.1	no
Murqub	Libya	1985	5	1.1	27.59	8.1	no
Butnan	Libya	1985	5	1.4	25.89	0.2	no
Al Wahat	Libya	1985	5	0	31.96	0.2	no
Region of Crete	Greece	1985	5	5.6	21.41	77.4	no
Sohag Governorate	Egypt	1985	5	0	37.86	0.6	no
Beheira Governorate	Egypt	1985	5	0	32.53	0.1	no
Mount Lebanon Governorate	Lebanon	1985	5	7.5	23.9	48.5	no
Faiyum Governorate	Egypt	1985	5	0	34.76	0.4	no
Jabal al Akhdar	Libya	1985	5	13.1	25.55	16.2	no
Derna	Libya	1985	5	5.8	26.86	0.1	no
Sirte	Libya	1985	5	1	27.99	0.1	no
Minya Governate	Egypt	1985	5	0	36.86	0.5	no
Asyut Governorate	Egypt	1985	5	0	36.86	0.4	no
Suez Governorate	Egypt	1985	5	0	32.92	0.1	no
North Sinai	Egypt	1985	5	0.7	28.81	0.3	no
Ismailia	Egypt	1985	5	0.2	32.16	0.1	no
Monufia Governorate	Egypt	1985	5	0	32.65	0.1	no
Alexandria Governorate	Egypt	1985	5	0	28.36	0.3	no
Cairo Governorate	Egypt	1985	5	0	33.99	0.1	no
Guéra	Chad	1985	5	14.6	39.71	3.3	no
Chari-Baguirmi	Chad	1985	5	16.5	38.08	5.8	no
Savanes	Côte d'Ivoire	1985	5	67.3	35.81	24.9	no
Região de Bolama	Guinea-Bissau	1985	5	0.6	31.87	101	no
Região de Tombali	Guinea-Bissau	1985	5	1.5	33.25	106.9	no
Mandera	Kenya	1985	5	30.7	34.63	1.4	no
Gedo	Somaliland	1985	5	30.8	35.09	1.3	no
Bay	Somaliland	1985	5	54.4	30.52	4.1	no
Sidama	Ethiopia	1985	5	215	20.69	120.8	no
Marsabit	Kenya	1985	5	209	28.38	129.5	no
Hiiraan	Somaliland	1985	5	38.4	33.68	2.7	no
Bari	Somaliland	1985	5	9	37.61	0.1	no
Mudug	Somaliland	1985	5	46.7	32.67	1	no
Al Mahwit Governorate	Yemen	1985	5	101.4	27.96	0.2	no
Ali Sabieh	Djibouti	1985	5	8.9	33.7	0.1	no
Southern Nations	Ethiopia	1985	5	179.8	28.44	44	no
Harar	Ethiopia	1985	5	73.9	26.9	1.1	no
Kerman Province	Iran	1985	5	1.8	35.87	0.5	no
Al Buraymi Governorate	Oman	1985	5	0	40.21	0.1	no
Musandam Governorate	Oman	1985	5	0	37.23	0.5	no
Sa'dah Governorate	Yemen	1985	5	28.2	34.06	0.1	no
Judea and Samaria	Palestinian Territory	1985	5	0.8	26.07	28.9	no
Beni Suef Governorate	Egypt	1985	5	0	33.44	0	no
Addis Ababa	Ethiopia	1985	5	99.8	24.67	9.5	no
Tafilah	Jordan	1985	5	12.6	24.82	11.4	no
Raymah Governorate	Yemen	1985	5	92.4	27.16	0.4	no
Galgaduud	Somaliland	1985	5	45.3	33.61	1	no
Bakool	Somaliland	1985	5	37.3	30.94	2.5	no
Middle Shebelle	Somaliland	1985	5	29.5	32.65	2.9	no
Samburu	Kenya	1985	5	129.8	28.9	60	no
Meru	Kenya	1985	5	161.9	24.69	135.2	no
Embu County	Kenya	1985	5	62.8	28.97	77.7	no
Murang`a	Kenya	1985	5	117	26.02	132.6	no
Garissa County	Kenya	1985	5	18.4	34.24	6.3	no
Baringo	Kenya	1985	5	141.3	27.26	29	no
Machakos	Kenya	1985	5	59.1	28.56	68.6	no
Makueni	Kenya	1985	5	70.1	24.51	103.8	no
Isiolo County	Kenya	1985	5	64.4	30.91	8.8	no
Kitui	Kenya	1985	5	34.9	28.83	38.1	no
Nugaal	Somaliland	1985	5	38.6	32.75	0.1	no
Wajir	Kenya	1985	5	41.9	33.17	1.8	no
Kirinyaga County	Kenya	1985	5	167	28.97	152.1	no
Kiambu County	Kenya	1985	5	70.5	24.94	46.1	no
Nyeri	Kenya	1985	5	329.7	24.04	113.9	no
Tharaka-Nithi	Kenya	1985	5	39.4	31.03	13.1	no
Laikipia	Kenya	1985	5	114.6	30.83	21.5	no
Fars Province	Iran	1985	5	0.9	34.91	0.5	no
Bushehr Province	Iran	1985	5	0.6	32.9	0.8	no
Al-Basra Governorate	Iraq	1985	5	1.4	38.59	0.4	no
Nandi	Kenya	1985	5	244.7	24.28	133.9	no
Uasin Gishu	Kenya	1985	5	147.3	24.6	98.5	no
Eastern Equatoria	South Sudan	1985	5	196.7	29.63	80.2	no
Abim	Uganda	1985	5	154.3	26.61	38.9	no
Napak	Uganda	1985	5	145.5	27.19	26.1	no
Elgeyo-Marakwet	Kenya	1985	5	141.8	30.84	45.9	no
Trans Nzoia	Kenya	1985	5	205	25.65	162.9	no
Nyandarua	Kenya	1985	5	63.9	22.67	5.5	no
Bungoma	Kenya	1985	5	242	26.58	143.7	no
Kisumu	Kenya	1985	5	181	28.07	120.5	no
Moroto	Uganda	1985	5	140.9	27.82	5.2	no
Lamwo	Uganda	1985	5	190.2	30.33	69.4	no
Nakuru	Kenya	1985	5	110	24.48	99.2	no
Vihiga	Kenya	1985	5	310.4	26.78	104.1	no
Busia	Kenya	1985	5	327.4	27.18	98.8	no
Khost Province	Afghanistan	1985	5	23.9	27.86	0.6	no
Ituri	Democratic Republic of the Congo	1985	5	163.8	27.38	84.9	no
Capital Governorate	Bahrain	1985	5	0.1	34.6	0	no
Northern Governorate	Bahrain	1985	5	0.2	35.62	0	no
Kumi	Uganda	1985	5	226.9	27.73	92.8	no
Bukwo	Uganda	1985	5	208.7	23.36	134.7	no
Kaabong	Uganda	1985	5	106.9	25.44	6.6	no
Kitgum	Uganda	1985	5	165.6	29.08	36.3	no
Agago	Uganda	1985	5	157.8	28.66	30.7	no
Nakapiripirit	Uganda	1985	5	168.3	26.26	81.3	no
Katakwi	Uganda	1985	5	151	27.79	57	no
Amudat	Uganda	1985	5	127.9	27.52	11	no
Kajiado County	Kenya	1985	5	56.6	23.37	44	no
Tana River	Kenya	1985	5	10.6	31.71	12.8	no
Kericho	Kenya	1985	5	229.7	24.05	116.3	no
Narok	Kenya	1985	5	212.4	25.52	82.1	no
Turkana	Kenya	1985	5	98.1	30.69	0.2	no
Pader	Uganda	1985	5	179.7	28.64	56.9	no
Soroti	Uganda	1985	5	203.8	28.65	84.9	no
Kotido	Uganda	1985	5	131.8	26.86	5.7	no
Amuria	Uganda	1985	5	192.7	27.66	77.7	no
Otuke	Uganda	1985	5	149.2	27.94	31.1	no
Muscat	Oman	1985	5	0	36.36	0.1	no
Nairobi	Kenya	1985	5	63.1	24.72	37.2	no
Khuzestan Province	Iran	1985	5	0	38.51	0.7	no
Central Equatoria	South Sudan	1985	5	202.1	32.32	70	no
Jonglei	South Sudan	1985	5	182.4	32.13	45.2	no
Obock	Djibouti	1985	5	3.3	34.12	0.1	no
Kakamega	Kenya	1985	5	186	25.57	138.3	no
West Pokot	Kenya	1985	5	101.2	31.05	0.3	no
Al-Qadisiyah Governorate	Iraq	1985	5	2.8	38.58	0.2	no
Al-Anbar Governorate	Iraq	1985	5	1.6	36.36	0	no
Punjab	India	1985	5	4.9	41.88	0.3	no
South Khorasan Province	Iran	1985	5	3.3	33.28	0.1	no
Uttar Pradesh	India	1985	5	2.6	44.2	9.7	no
Northern Borders Region	Saudi Arabia	1985	5	1.9	34.71	0.1	no
Kandahar	Afghanistan	1985	5	0	35.6	0.6	no
Paktia Province	Afghanistan	1985	5	45.9	24.97	3.3	no
Kabul Province	Afghanistan	1985	5	21.3	25.06	3.2	no
Laghman Province	Afghanistan	1985	5	31.4	33.62	1.8	no
Mid-Western Development Region	Nepal	1985	5	48.7	35.74	18.4	no
Manyara	Tanzania	1985	5	62.3	22.91	20.9	no
Taita Taveta	Kenya	1985	5	59.3	25.68	15.6	no
Lamu	Kenya	1985	5	279.5	29.81	120.3	no
Trarza	Mauritania	1985	6	0	38.07	0	no
Brakna	Mauritania	1985	6	3	41.72	0	no
Tagant	Mauritania	1985	6	6.4	42.02	0	no
Makkah Region	Saudi Arabia	1985	6	0	39.78	0.1	no
Gorgol	Mauritania	1985	6	8.5	40.46	0.1	no
River Nile	Sudan	1985	6	3.8	41.2	0	no
Sennar State	Sudan	1985	6	53.4	38.8	0.6	no
Gezira State	Sudan	1985	6	48.5	39.52	0.5	no
Red Sea State	Sudan	1985	6	0	37.43	0	no
Tabuk Region	Saudi Arabia	1985	6	0	36.05	0	no
Al-Qassim Region	Saudi Arabia	1985	6	0	41.62	0.1	no
White Nile State	Sudan	1985	6	24	38.59	0.6	no
Woqooyi Galbeed	Somaliland	1985	6	1.7	39.86	0.1	no
Northen Red Sea Region	Eritrea	1985	6	3	40.44	0.4	no
Anseba	Eritrea	1985	6	56.5	30.05	1	no
Debub Region	Eritrea	1985	6	44.4	31.9	0.7	no
Tigray	Ethiopia	1985	6	45.9	32.67	4.1	no
North Kordofan State	Sudan	1985	6	10.9	38.36	0.1	no
New Valley Governorate	Egypt	1985	6	0	39.82	0.1	no
Al Madinah Region	Saudi Arabia	1985	6	0	41.37	0	no
Tahoua	Niger	1985	6	8	41.37	0	no
Djanet	Algeria	1985	6	0	38.52	0	no
Central Darfur	Sudan	1985	6	89.4	33.83	2.1	no
Eastern Region	Saudi Arabia	1985	6	0	42.8	0	no
Ménaka	Mali	1985	6	3.7	41.81	0	no
Rajasthan	India	1985	6	12.8	40.64	0.1	no
Riyadh Region	Saudi Arabia	1985	6	0	41.88	0.1	no
Shabwah Governorate	Yemen	1985	6	0.9	38.19	0.1	no
Abyan Governorate	Yemen	1985	6	4.9	34.82	0	no
Afar Region	Ethiopia	1985	6	3	41.36	0.2	no
Al Hudaydah Governorate	Yemen	1985	6	0.4	38.71	0.1	no
Kidal	Mali	1985	6	3.1	42.48	0	no
Al Bahah Region	Saudi Arabia	1985	6	13.3	39.91	0.1	no
Sindh	Pakistan	1985	6	22.3	42.08	0.4	no
Guidimaka	Mauritania	1985	6	23.4	39.53	1.1	no
Tiris Zemmour	Mauritania	1985	6	0	36.47	0	no
North Darfur State	Sudan	1985	6	55.2	35.4	0.6	no
Ennedi-Ouest	Chad	1985	6	13.6	39.86	0	no
Adrar	Mauritania	1985	6	0.8	40.65	0	no
Hodh Ech Chargui	Mauritania	1985	6	11.9	40.47	0	no
Tamanrasset	Algeria	1985	6	0.3	39.41	0	no
Oromia Region	Ethiopia	1985	6	25.4	24.28	5.5	no
Gash-Barka	Eritrea	1985	6	111.2	37.85	3.8	no
Wadi Fira	Chad	1985	6	29.9	35.55	0.2	no
Maekel Region	Eritrea	1985	6	53.7	28.53	0.9	no
Gedarif State	Sudan	1985	6	116.6	35.3	4.1	no
Western Bahr el Ghazal	South Sudan	1985	6	228.9	29.94	180.1	no
Tinduf	Algeria	1985	6	0	40.16	0	no
Hajjah Governorate	Yemen	1985	6	0	34.98	0.1	no
Hodh El Gharbi	Mauritania	1985	6	7.4	42.1	0	no
West Kurdufan	Sudan	1985	6	26.2	36.76	0.2	no
Inchiri	Mauritania	1985	6	0.9	40.89	0	no
Khartoum State	Sudan	1985	6	8.1	41.06	0.1	no
Ouaddaï	Chad	1985	6	46.1	35.81	0.8	no
In Guezzam	Algeria	1985	6	0.1	41.27	0	no
Tilimsen	Algeria	1985	6	0.9	28.59	2.4	no
Timimoune	Algeria	1985	6	0	45.68	0	no
Adrar	Algeria	1985	6	0	44.89	0	no
Mopti	Mali	1985	6	46.2	40.61	1.1	no
West Darfur State	Sudan	1985	6	66.9	36.03	0.9	no
Kanem	Chad	1985	6	10.2	39.35	0.1	no
Ouargla	Algeria	1985	6	0.1	42.21	0	no
Ségou	Mali	1985	6	24.5	40.44	0.2	no
Kayes	Mali	1985	6	28.7	39.37	1.3	no
Tadjourah	Djibouti	1985	6	2	36.89	0.1	no
Gao	Mali	1985	6	34.4	40.03	0.1	no
Timbuktu	Mali	1985	6	31.7	40.92	0	no
Koulikoro	Mali	1985	6	45	39.63	0.8	no
Diffa	Niger	1985	6	31.1	39.13	1.7	no
Matrouh	Egypt	1985	6	0	37.13	0.2	no
East Ennedi	Chad	1985	6	12.3	37.21	0	no
Batha	Chad	1985	6	26.8	38.69	0.7	no
Moyen-Chari	Chad	1985	6	97.6	33.38	13.1	no
Far-North	Cameroon	1985	6	79.5	34.96	8.5	no
Hadjer-Lamis	Chad	1985	6	18.7	37.8	1.5	no
Dikhil	Djibouti	1985	6	1.6	36.89	0	no
Borkou	Chad	1985	6	13.5	39.83	0	no
Sikasso	Mali	1985	6	113.9	33.99	7.3	no
Assaba	Mauritania	1985	6	15.3	40.79	0.2	no
Boké	Guinea	1985	6	214.3	33.94	98.8	no
Região de Oio	Guinea-Bissau	1985	6	122.4	32.84	63.6	no
Região de Cacheu	Guinea-Bissau	1985	6	85.3	31.52	91.1	no
Kasserine	Tunisia	1985	6	1.6	35.15	0.2	no
Al Kaf	Tunisia	1985	6	1.8	31.69	19.9	no
Kairouan	Tunisia	1985	6	1.1	34.62	4.4	no
Sousse	Tunisia	1985	6	0.7	29.42	8	no
Siliana	Tunisia	1985	6	1.9	34.58	7.8	no
Tunis	Tunisia	1985	6	0.6	30.58	27.3	no
Médéa	Algeria	1985	6	3.1	27.08	11.2	no
Oum El Bouaghi	Algeria	1985	6	1.2	30.86	15.7	no
Central River	The Gambia	1985	6	49.9	34.88	19.1	no
Lower River	The Gambia	1985	6	54.6	34.55	20.3	no
North Bank	The Gambia	1985	6	48.1	34.83	20.6	no
West Coast	The Gambia	1985	6	65.6	33.61	32.1	no
Al-Muthanna Governorate	Iraq	1985	6	0	42.31	0	no
Maysan Governorate	Iraq	1985	6	0	42.18	0.3	no
Dhi Qar Governorate	Iraq	1985	6	0	42.06	0.1	no
Upper River	The Gambia	1985	6	66.8	35.2	24.1	no
Kankan	Guinea	1985	6	150.8	34.89	26.3	no
Labé	Guinea	1985	6	209.5	32.09	101	no
Bauchi	Nigeria	1985	6	131.7	32.16	14.4	no
Gafsa	Tunisia	1985	6	0.6	36.19	0.3	no
South Darfur State	Sudan	1985	6	46.9	35.91	0.5	no
Tozeur	Tunisia	1985	6	0.9	37.95	0.1	no
Bizerte	Tunisia	1985	6	0.6	30.77	28	no
Zaghouan Governorate	Tunisia	1985	6	1	31.91	13.9	no
Jendouba	Tunisia	1985	6	1	33.71	37.6	no
Béja	Tunisia	1985	6	1.3	32.12	24.2	no
Médenine	Tunisia	1985	6	0.4	33.52	0.1	no
Sfax	Tunisia	1985	6	1	29.33	4.1	no
Gabès	Tunisia	1985	6	0.7	31.93	2.5	no
East Darfur State	Sudan	1985	6	29.7	36.89	0.1	no
Northern State	Sudan	1985	6	0	42.41	0	no
Bahr el Gazel	Chad	1985	6	15.8	37.47	0.2	no
Bejaia	Algeria	1985	6	1.2	26.12	69.7	no
Mila	Algeria	1985	6	1.7	28.77	68.4	no
El Bayadh	Algeria	1985	6	3.2	30.51	0.1	no
Tiaret	Algeria	1985	6	2.5	28.09	2.3	no
Laghouat	Algeria	1985	6	1.2	37.81	0.1	no
Bouira	Algeria	1985	6	2.6	29.27	64.6	no
Batna	Algeria	1985	6	5.3	26.86	4.7	no
Illizi	Algeria	1985	6	0	43	0	no
Naâma	Algeria	1985	6	0	33.91	0.1	no
Touggourt	Algeria	1985	6	1.1	39.89	0	no
Bashar	Algeria	1985	6	0	37.68	0	no
Sidi Bel Abbès	Algeria	1985	6	0.8	27.45	1.5	no
Mascara	Algeria	1985	6	1.2	28.33	1.7	no
Ouled Djellal	Algeria	1985	6	3.2	37.54	0.1	no
M'Sila	Algeria	1985	6	5.3	31.43	0.6	no
Chlef	Algeria	1985	6	1.3	28.73	7.3	no
Biskra	Algeria	1985	6	3	38.3	0.1	no
Djelfa	Algeria	1985	6	7	29.47	0.9	no
Ghardaia	Algeria	1985	6	0.3	40.43	0.1	no
Constantine	Algeria	1985	6	1.7	29.51	24	no
Murzuq	Libya	1985	6	0	40.45	0	no
Sabha	Libya	1985	6	0	40.04	0	no
Al Jawf Region	Saudi Arabia	1985	6	0	37.64	0	no
Mayo-Kebbi Est	Chad	1985	6	104.5	34.06	12.5	no
Tébessa	Algeria	1985	6	1.6	30.74	2.3	no
Relizane	Algeria	1985	6	1.5	28.55	3.4	no
Bordj Bou Arreridj	Algeria	1985	6	3	29.93	8.7	no
Blida	Algeria	1985	6	2.8	27.2	50.3	no
Khenchela	Algeria	1985	6	3.4	31.03	2.3	no
Souk Ahras	Algeria	1985	6	0.9	30.49	67.4	no
Boumerdès	Algeria	1985	6	1.8	28.09	73.3	no
Lazio	Italy	1985	6	7.5	26.69	62.7	no
Tizi Ouzou	Algeria	1985	6	1.7	26.17	80	no
Maan	Jordan	1985	6	0	33.47	0.1	no
Ahmadi	Kuwait	1985	6	0	42.67	0.1	no
Najran Region	Saudi Arabia	1985	6	0.3	38	0.3	no
'Asir Region	Saudi Arabia	1985	6	0	39.75	0.3	no
Somali Region	Ethiopia	1985	6	2.4	35.46	0.1	no
Saïda	Algeria	1985	6	0.7	27.64	1.3	no
In Salah	Algeria	1985	6	0	44.28	0	no
El Menia	Algeria	1985	6	0	41.49	0	no
Beni Abbes	Algeria	1985	6	0	42.73	0	no
Setif	Algeria	1985	6	2.9	29.71	22.6	no
El M'Ghair	Algeria	1985	6	1.1	39.64	0.1	no
Dakhlet Nouadhibou	Mauritania	1985	6	0	32.18	0	no
Hayel Region	Saudi Arabia	1985	6	0	38.89	1	no
Ben Arous	Tunisia	1985	6	0.6	30.58	27.3	no
Tataouine	Tunisia	1985	6	0.7	34.31	0.1	no
Ariana	Tunisia	1985	6	0.6	30.32	29.4	no
Arta	Djibouti	1985	6	0.6	37.16	0.1	no
Yoboki	Djibouti	1985	6	0.7	38.69	0	no
South Kordofan State	Sudan	1985	6	92.4	35.15	2.3	no
Ghat	Libya	1985	6	0	41.74	0	no
Kufra	Libya	1985	6	0	40.78	0	no
Jufra	Libya	1985	6	0	34.61	0	no
Sidi Bouzid	Tunisia	1985	6	1.6	33.15	1.6	no
Lahij Governorate	Yemen	1985	6	32	35.67	0	no
Hadramaut Governorate	Yemen	1985	6	0	28.02	0.1	no
Marib Governorate	Yemen	1985	6	1	35.3	0	no
Dhamar Governorate	Yemen	1985	6	24.7	30.84	0.1	no
Sana'a Governorate	Yemen	1985	6	5.5	27.15	0.2	no
Amran Governorate	Yemen	1985	6	2	29.39	0.1	no
Al Jawf Governorate	Yemen	1985	6	0.5	37.13	0	no
Ibb Governorate	Yemen	1985	6	52.9	26.75	0.4	no
Amanat Al Asimah	Yemen	1985	6	5.5	31.19	0.1	no
Al Bayda' Governorate	Yemen	1985	6	30.5	32.66	0	no
Nabeul	Tunisia	1985	6	0.7	30.53	30.5	no
Kébili	Tunisia	1985	6	0.5	37.1	0.1	no
Blue Nile State	Sudan	1985	6	277.1	32.47	161.6	no
Jabal al Gharbi	Libya	1985	6	0	37.76	0	no
Algiers	Algeria	1985	6	1.2	27.92	59	no
Wadi al Shatii	Libya	1985	6	0	37.85	0	no
Nuqat al Khams	Libya	1985	6	0	31.65	0.2	no
Nalut	Libya	1985	6	0.3	34.7	0.1	no
Jafara	Libya	1985	6	0	34.94	5.7	no
Tripoli	Libya	1985	6	0	31.93	6.4	no
Zawiya	Libya	1985	6	0	32.22	4.5	no
Wadi al Hayaa	Libya	1985	6	0	40.86	0	no
Manouba	Tunisia	1985	6	0.8	31.8	18.6	no
Jahra	Kuwait	1985	6	0	42.27	0.1	no
Tibesti	Chad	1985	6	25.1	36.71	0	no
Sanaag	Somaliland	1985	6	1	40.18	0.1	no
East	Cameroon	1985	6	132.5	27.4	142.8	no
Adamawa	Cameroon	1985	6	186.4	27.73	134.7	no
Mamou	Guinea	1985	6	198.4	28.5	92.8	no
Kindia	Guinea	1985	6	202	32.43	105.3	no
Faranah	Guinea	1985	6	171.6	29.9	86.7	no
Gombe	Nigeria	1985	6	120.4	32.17	11.3	no
Região de Bafatá	Guinea-Bissau	1985	6	140.3	33.09	72.1	no
Kanifing Municipal Council	The Gambia	1985	6	46.4	32.21	27.4	no
[truncated: 77,529 more rows]
